# Supplementary material for: 4-(But-3-yn­yloxy)-6-(4-iodo-1H-pyrazol-1-yl)pyrimidine
Source: Acta Crystallogr Sect E Struct Rep Online. 2009 Oct 31;65(Pt 11):o2937. doi: 10.1107/S1600536809044031 (PMC2971380; doi:10.1107/S1600536809044031)
Supplement: Supplementary file 2 [file e-65-o2937-Isup2.hkl]

# 
# h,k,l, Fc-squared, Fo-squared, sigma(Fo-squared) and status flag 
# 
data_I
_shelx_title ' a in P2(1)/c' 
_shelx_refln_list_code          4 
_shelx_F_calc_maximum      177.06 
_exptl_crystal_F_000       656.00 
_reflns_d_resolution_high  0.7699 
 
loop_ 
 _symmetry_equiv_pos_as_xyz 
 'x, y, z' 
 '-x, y+1/2, -z+1/2' 
 '-x, -y, -z' 
 'x, -y-1/2, z-1/2' 
 
_cell_length_a    19.5113 
_cell_length_b     4.2670 
_cell_length_c    15.1287 
_cell_angle_alpha  90.000 
_cell_angle_beta  109.182 
_cell_angle_gamma  90.000 
 
_shelx_F_squared_multiplier     1.000 
 
loop_ 
 _refln_index_h 
 _refln_index_k 
 _refln_index_l 
 _refln_F_squared_calc 
 _refln_F_squared_meas 
 _refln_F_squared_sigma 
 _refln_observed_status 
   2   0   0      168.66      172.00      7.49 o 
   3   0   0     1496.64     1385.02     37.81 o 
   4   0   0     4073.08     3920.69    102.06 o 
   6   0   0    16573.49    16789.79    611.36 o 
   7   0   0    26576.28    25599.49    443.14 o 
   8   0   0    15100.51    14790.59    467.46 o 
   9   0   0     4799.42     4511.01    121.98 o 
  10   0   0        0.76       14.28      3.68 o 
  11   0   0     3084.49     3061.17    130.37 o 
  12   0   0     5580.59     5595.08    176.31 o 
  13   0   0     4044.47     3803.24     89.05 o 
  14   0   0     7479.62     7576.52    117.08 o 
  15   0   0     4120.93     3931.32     91.99 o 
  16   0   0       56.08       34.67      4.36 o 
  17   0   0     1454.03     1456.36     41.16 o 
  18   0   0      122.31      100.71     12.37 o 
  19   0   0     6445.02     6302.24    386.31 o 
  20   0   0     2854.93     3126.44    125.01 o 
  21   0   0     1048.51     1112.68     86.61 o 
  22   0   0      554.41      490.34     45.03 o 
  23   0   0      251.68      215.18     64.86 o 
   1   1   0     6896.13     6829.72     72.93 o 
   2   1   0     7419.91     7199.20     51.89 o 
   5   1   0     5933.36     5489.07     53.98 o 
   6   1   0      128.94      104.63      4.14 o 
   7   1   0       23.81       23.84      3.30 o 
   8   1   0     4511.39     4604.87     62.88 o 
   9   1   0     5824.96     5683.48     84.26 o 
  10   1   0     9711.79    10008.57     90.66 o 
  11   1   0     7023.56     6771.52     47.14 o 
  12   1   0     1141.86     1087.15     44.30 o 
  13   1   0      279.46      276.41     27.11 o 
  14   1   0      243.09      225.72     13.41 o 
  15   1   0     1181.71     1220.05     43.72 o 
  16   1   0     4946.83     4967.74    129.28 o 
  17   1   0     1096.52     1145.07     45.21 o 
  18   1   0     1709.18     1642.35     46.81 o 
  19   1   0      464.49      450.19     21.90 o 
  20   1   0      194.98      157.06     16.29 o 
  21   1   0        8.37       11.66      5.14 o 
  22   1   0      320.03      276.44     34.28 o 
  23   1   0      916.95      920.02     38.00 o 
   0   2   0      439.67      458.40     12.85 o 
   1   2   0     1927.00     1794.11     33.77 o 
   2   2   0      889.95      900.55      9.63 o 
   3   2   0      343.76      325.23      4.33 o 
   4   2   0      221.20      215.48      3.94 o 
   5   2   0      751.13      699.99     14.47 o 
   6   2   0     4642.51     4700.90     43.82 o 
   7   2   0     1638.44     1638.58     17.76 o 
   8   2   0      806.18      722.33     19.41 o 
   9   2   0       36.70       57.09      5.79 o 
  10   2   0      259.38      235.59      8.86 o 
  11   2   0        3.64        6.43      1.37 o 
  12   2   0       70.25       68.13      8.95 o 
  13   2   0     2206.57     2123.71     57.73 o 
  14   2   0      359.11      328.54     14.21 o 
  15   2   0      191.09      177.43     11.08 o 
  16   2   0        3.29        4.78      3.77 o 
  17   2   0        0.39        6.54      2.01 o 
  18   2   0      121.23       91.65      7.85 o 
  19   2   0       16.01       17.00      5.76 o 
  20   2   0       52.97       51.43      9.09 o 
  21   2   0       31.72       29.72     12.98 o 
  22   2   0       41.33       35.41      7.36 o 
   1   3   0     1131.11     1175.65     43.54 o 
   2   3   0      138.04      149.29     18.03 o 
   3   3   0      631.36      585.36     25.97 o 
   4   3   0     2349.13     2373.25     27.40 o 
   5   3   0      584.44      585.16     21.85 o 
   6   3   0       24.58       29.78      4.83 o 
   7   3   0      445.91      416.62     11.60 o 
   8   3   0       36.40       41.07      6.12 o 
   9   3   0      480.77      447.48     24.54 o 
  10   3   0      232.01      218.10     13.91 o 
  11   3   0      372.46      361.35     15.27 o 
  12   3   0      359.46      325.95     13.31 o 
  13   3   0      116.22      122.32      9.10 o 
  14   3   0        0.87        9.29      2.96 o 
  15   3   0      328.38      303.75     14.20 o 
  16   3   0      196.86      195.70     14.02 o 
  17   3   0       46.51       40.54      5.69 o 
  18   3   0      351.09      314.60     14.26 o 
  19   3   0       60.90       40.63      7.13 o 
  20   3   0       18.29       22.93      6.32 o 
   0   4   0     3700.27     3815.10    145.08 o 
   1   4   0     2634.37     2846.04     77.04 o 
   2   4   0     1193.71     1280.54    102.39 o 
   3   4   0      426.98      467.13     24.48 o 
   4   4   0      327.78      367.98     19.62 o 
   5   4   0     1384.73     1353.83     50.29 o 
   6   4   0     3143.94     3309.29    177.42 o 
   7   4   0     2493.03     2671.71    141.80 o 
   8   4   0     1841.02     1926.55     52.79 o 
   9   4   0      842.72      831.89     23.26 o 
  10   4   0        0.35        3.35      3.75 o 
  11   4   0      180.42      143.05      9.92 o 
  12   4   0      789.66      813.34     44.91 o 
  13   4   0     1136.76     1109.62     61.14 o 
  14   4   0     1315.77     1270.93     78.81 o 
  15   4   0      981.72     1046.20     45.11 o 
  16   4   0       38.57       21.25      6.47 o 
   1   5   0      620.01      667.73     37.52 o 
   2   5   0     1560.97     1597.82     80.49 o 
   3   5   0     2421.76     2575.68    126.82 o 
   4   5   0     1984.66     2091.93    104.62 o 
   5   5   0     1054.74     1033.76     53.38 o 
   6   5   0      407.62      380.79     34.49 o 
   7   5   0       10.66        5.06      3.92 o 
   8   5   0      595.29      574.98     26.18 o 
   9   5   0     1032.75     1005.12     62.24 o 
  10   5   0     1415.27     1487.29     74.57 o 
 -23   1   1        0.65       15.62      6.15 o 
 -22   1   1       52.24       64.43     11.19 o 
 -21   1   1        5.01       10.42      3.54 o 
 -20   1   1      304.00      301.65     17.34 o 
 -19   1   1      451.81      486.29     27.99 o 
 -18   1   1      868.81      902.88     33.44 o 
 -17   1   1     4139.03     4495.36    193.35 o 
 -16   1   1      173.55      196.39     13.80 o 
 -15   1   1      574.32      589.49     37.71 o 
 -14   1   1     1089.36     1148.63     88.59 o 
 -13   1   1     1465.73     1377.97     39.48 o 
 -12   1   1     4560.84     4392.98     71.15 o 
 -11   1   1     1152.82     1006.13     22.58 o 
 -10   1   1     1021.07      904.71     20.13 o 
  -9   1   1     2296.30     2336.20     65.07 o 
  -8   1   1       23.60       21.04      1.73 o 
  -7   1   1     4831.25     4816.50     50.78 o 
  -6   1   1     3771.91     3654.76     70.97 o 
  -5   1   1    11343.37    11035.09    111.19 o 
  -4   1   1       38.73       32.67      1.94 o 
  -3   1   1     6923.84     6822.22     62.92 o 
  -2   1   1     3366.36     3335.51     24.52 o 
  -1   1   1      571.42      545.35      8.33 o 
   0   1   1       42.90       60.43      2.24 o 
   1   1   1       97.67       81.55      5.66 o 
   4   1   1     2012.33     2062.19     26.30 o 
   5   1   1       91.29      126.17      3.22 o 
   6   1   1        8.50        7.00      0.88 o 
   7   1   1     7498.76     7568.37     59.35 o 
   8   1   1     3698.70     3450.14     81.84 o 
   9   1   1     3070.85     2925.48     41.96 o 
  10   1   1     5679.66     5646.44     39.32 o 
  11   1   1     1767.62     1775.48     43.29 o 
  12   1   1       71.91       60.61      6.07 o 
  13   1   1     1541.89     1517.09     31.40 o 
  14   1   1     2133.06     2139.18     32.21 o 
  15   1   1      269.95      276.33     35.84 o 
  16   1   1     1293.38     1272.15     80.22 o 
  17   1   1     1141.64     1146.11     41.57 o 
  18   1   1        2.92        9.85      3.88 o 
  19   1   1       43.88       57.46     23.44 o 
  20   1   1       87.19       40.10      8.75 o 
  21   1   1      301.73      248.21     18.23 o 
  22   1   1      969.74      952.01     47.92 o 
  23   1   1      249.94      216.90     47.69 o 
 -22   2   1      600.44      597.40     24.41 o 
 -21   2   1     1163.77     1191.84     49.47 o 
 -20   2   1      469.48      504.57     22.39 o 
 -19   2   1      117.74      121.30     19.94 o 
 -18   2   1        7.17       20.43      6.12 o 
 -17   2   1     1524.05     1542.90     67.20 o 
 -16   2   1     2882.63     3036.11    180.08 o 
 -15   2   1     1857.38     1945.36     43.96 o 
 -14   2   1     4547.79     4609.01    167.28 o 
 -13   2   1     4049.32     4234.12    195.50 o 
 -12   2   1       16.50       14.63      6.32 o 
 -11   2   1     3376.04     3324.63     54.29 o 
 -10   2   1     3022.15     2955.20     73.17 o 
  -9   2   1     5218.92     5119.29    114.72 o 
  -8   2   1    13935.48    13663.57    108.35 o 
  -7   2   1     3891.75     3591.94     22.82 o 
  -6   2   1     3403.42     3343.44     26.16 o 
  -5   2   1      157.11      140.44      3.72 o 
  -4   2   1      612.11      575.50     11.94 o 
  -3   2   1     7102.14     6815.70     62.63 o 
  -2   2   1    15702.84    15569.22    996.23 o 
  -1   2   1    15247.18    14527.69    260.18 o 
   0   2   1     9385.98     8653.62     89.38 o 
   1   2   1     9442.52     9405.49    188.10 o 
   2   2   1        1.56        6.85      2.39 o 
   3   2   1     3160.18     3039.47     25.77 o 
   4   2   1     5417.59     5156.28     38.78 o 
   5   2   1     9658.66     9217.73     68.19 o 
   6   2   1    23286.77    23707.71    111.10 o 
   7   2   1    13029.37    13175.85     68.02 o 
   8   2   1      272.21      217.14      8.56 o 
   9   2   1       96.75      101.29      7.55 o 
  10   2   1     1826.54     1814.62     60.34 o 
  11   2   1     5372.67     5530.96    114.98 o 
  12   2   1     4802.94     4891.82    111.69 o 
  13   2   1     5756.90     5864.21    200.36 o 
  14   2   1     1828.16     1747.85     64.51 o 
  15   2   1      511.89      484.78     33.55 o 
  16   2   1       69.61       73.96      8.03 o 
  17   2   1      860.81      894.75     63.45 o 
  18   2   1     1472.52     1496.26     77.84 o 
  19   2   1     1125.74     1152.58     66.58 o 
  20   2   1     1264.84     1201.93     82.99 o 
  21   2   1      328.98      311.01     18.31 o 
 -20   3   1      516.96      491.01     48.31 o 
 -19   3   1      879.03      948.51     32.63 o 
 -18   3   1      889.35      906.27     60.02 o 
 -17   3   1      522.60      525.93     27.11 o 
 -16   3   1      548.40      553.47     37.39 o 
 -15   3   1        0.21        2.93      2.25 o 
 -14   3   1      603.60      581.06     36.50 o 
 -13   3   1     1916.64     2023.37     50.55 o 
 -12   3   1     2834.64     2831.04     80.40 o 
 -11   3   1     5763.63     6087.92    248.27 o 
 -10   3   1     1957.53     1907.99     50.76 o 
  -9   3   1      829.13      785.31     28.53 o 
  -8   3   1      509.69      474.26     15.98 o 
  -7   3   1     1897.03     1816.94     27.51 o 
  -6   3   1     4197.21     4171.80     55.12 o 
  -5   3   1     5460.43     5631.16     97.74 o 
  -4   3   1     8339.56     8600.71     92.54 o 
  -3   3   1     5447.14     5586.58     60.61 o 
  -2   3   1      713.99      715.41     45.33 o 
  -1   3   1      740.13      715.42     27.48 o 
   0   3   1     3999.73     4263.37    159.55 o 
   1   3   1     4650.01     4651.45    241.37 o 
   2   3   1     6357.32     6185.66    158.42 o 
   3   3   1     8013.77     8327.09    194.44 o 
   4   3   1     4408.07     4616.61     67.40 o 
   5   3   1      335.30      302.80     10.57 o 
   6   3   1        2.84        8.56      2.04 o 
   7   3   1     1939.44     1897.13     39.15 o 
   8   3   1     6733.86     7025.38     98.12 o 
   9   3   1     5578.12     5648.10    164.86 o 
  10   3   1     5215.14     5197.10    113.87 o 
  11   3   1     1652.04     1686.12     96.37 o 
  12   3   1       75.39       63.63     11.42 o 
  13   3   1      456.02      413.64     23.20 o 
  14   3   1      748.11      747.15     42.50 o 
  15   3   1     2128.76     2242.43     58.64 o 
  16   3   1     2334.46     2347.93    113.96 o 
  17   3   1     1693.57     1687.54     70.72 o 
  18   3   1      199.68      242.13     68.99 o 
  19   3   1       26.73       28.19      7.03 o 
 -16   4   1      348.63      303.40     47.09 o 
 -15   4   1      297.57      297.27     31.95 o 
 -14   4   1      348.31      319.56     48.37 o 
 -13   4   1      124.46      115.94     21.43 o 
 -12   4   1        5.73        8.67      6.82 o 
 -11   4   1      154.55      124.13     10.58 o 
 -10   4   1      149.36      173.64      9.00 o 
  -9   4   1      719.43      753.33     22.11 o 
  -8   4   1     1524.58     1559.10     35.69 o 
  -7   4   1      731.39      744.53     34.54 o 
  -6   4   1      210.70      188.32      7.47 o 
  -5   4   1       27.04       40.61      6.71 o 
  -4   4   1      379.08      362.33     18.35 o 
  -3   4   1     1107.53     1151.69     41.16 o 
  -2   4   1      205.74      180.22     14.02 o 
  -1   4   1     1260.24     1441.35     55.21 o 
   0   4   1     2198.04     2389.73     88.83 o 
   1   4   1      339.37      386.20     34.44 o 
   2   4   1       23.16       41.90      5.45 o 
   3   4   1      203.33      245.85     22.38 o 
   4   4   1      424.49      430.81     27.16 o 
   5   4   1     1460.60     1471.97     47.60 o 
   6   4   1      957.83      940.68     41.63 o 
   7   4   1     1410.29     1502.98     79.12 o 
   8   4   1      230.13      237.99      9.75 o 
   9   4   1      205.98      197.53      9.16 o 
  10   4   1      192.95      179.44      9.02 o 
  11   4   1      602.54      604.38     26.25 o 
  12   4   1     1133.25     1223.77     66.79 o 
  13   4   1      541.19      525.72     29.08 o 
  14   4   1      778.38      757.88     60.03 o 
  15   4   1        1.01        6.64      3.54 o 
  16   4   1       55.10       72.92      6.92 o 
 -10   5   1       65.29       48.00      8.45 o 
  -9   5   1        9.21       -0.91      5.31 o 
  -8   5   1        0.01        6.17      4.40 o 
  -7   5   1        9.58       11.50     10.91 o 
  -6   5   1        4.55       21.86     15.74 o 
  -5   5   1       72.04       56.47     13.08 o 
  -4   5   1        1.55       16.17      6.43 o 
  -3   5   1       29.73       28.82      8.28 o 
  -2   5   1        2.78        3.66      6.28 o 
  -1   5   1       96.75       63.43     18.77 o 
   0   5   1       10.85       23.73      5.54 o 
   1   5   1      247.13      242.73     17.18 o 
   2   5   1        5.67       25.43      6.49 o 
   3   5   1       64.05       53.45      8.62 o 
   4   5   1       24.82       10.27     14.59 o 
   5   5   1        0.39        4.68      6.30 o 
   6   5   1       47.90       48.17     15.40 o 
   7   5   1        1.19        3.87      4.89 o 
   8   5   1        5.61        7.20      6.84 o 
   9   5   1        3.72       16.62      9.53 o 
 -24   0   2     1206.71     1255.87     77.15 o 
 -23   0   2      702.33      770.77     49.33 o 
 -22   0   2      626.87      762.88     61.51 o 
 -21   0   2       27.71       11.73      6.67 o 
 -20   0   2       15.01       19.13      8.55 o 
 -19   0   2      460.36      410.80     29.53 o 
 -18   0   2      797.60      835.34     42.52 o 
 -17   0   2     3278.39     3221.30    194.62 o 
 -16   0   2     4487.83     4492.29    101.32 o 
 -15   0   2     5949.06     6203.56    115.69 o 
 -14   0   2     1620.90     1565.73     23.32 o 
 -13   0   2      173.50      160.68      7.46 o 
 -12   0   2     2280.81     2257.19     17.77 o 
 -11   0   2    14429.31    14940.48    275.62 o 
 -10   0   2    22832.00    22920.17    411.45 o 
  -9   0   2     7923.52     7474.88     97.23 o 
  -8   0   2     5363.02     5123.84    101.30 o 
  -7   0   2     5814.82     6240.39    120.50 o 
  -6   0   2      778.74      859.84     15.08 o 
  -5   0   2     9466.08     9920.96    302.73 o 
  -2   0   2     2446.19     2427.47     51.56 o 
  -1   0   2     4885.07     4479.34    137.04 o 
   1   0   2      462.84      443.55      6.21 o 
   3   0   2     8124.66     7752.56     68.91 o 
   6   0   2     5770.53     5857.29    138.50 o 
   7   0   2     1947.54     1950.68     48.51 o 
   8   0   2     1615.95     1581.72     22.51 o 
   9   0   2     9247.81     9555.86    178.98 o 
  10   0   2     7984.05     7478.64     51.44 o 
  11   0   2     8408.66     8409.92    187.91 o 
  12   0   2     5132.35     5192.48    262.63 o 
  13   0   2     3534.22     3418.09     84.03 o 
  14   0   2     2337.24     1983.39    183.38 o 
  15   0   2     3156.93     3054.33    161.33 o 
  16   0   2     3506.69     3353.14    128.36 o 
  17   0   2     1984.92     1970.68     83.29 o 
  18   0   2      941.02      871.24     46.33 o 
  19   0   2     2537.59     2616.51    105.74 o 
  20   0   2      302.42      307.00     32.19 o 
  21   0   2        0.32       10.12     11.24 o 
  22   0   2       38.82       34.74      7.89 o 
 -24   1   2        3.64       11.50      3.80 o 
 -23   1   2       27.96       28.88      7.73 o 
 -22   1   2      390.59      337.12     25.94 o 
 -21   1   2      365.50      376.33     16.84 o 
 -20   1   2     1590.45     1624.97     40.71 o 
 -19   1   2     1599.31     1670.03     50.87 o 
 -18   1   2       19.94       33.28      5.56 o 
 -17   1   2       46.96       43.76      6.79 o 
 -16   1   2        0.91        3.59      2.86 o 
 -15   1   2     1171.23     1138.29     55.66 o 
 -14   1   2     6014.42     6288.38    326.89 o 
 -13   1   2     3961.71     4113.41     77.53 o 
 -12   1   2     3275.29     3139.64     59.72 o 
 -11   1   2     3825.45     3917.55     71.61 o 
 -10   1   2      550.61      527.58     29.41 o 
  -9   1   2     2096.57     1966.01     50.72 o 
  -8   1   2     9332.85     9325.91    115.06 o 
  -7   1   2    11975.25    12085.69    257.77 o 
  -6   1   2    13695.64    13515.88    168.44 o 
  -5   1   2     8048.95     7464.17     68.77 o 
  -4   1   2     2378.70     2333.05     23.97 o 
  -3   1   2     1525.17     1573.30     19.23 o 
  -2   1   2      259.94      294.04      5.42 o 
   1   1   2     5681.65     5515.12    108.87 o 
   2   1   2      538.77      422.87     12.65 o 
   3   1   2     7601.21     7642.79     61.21 o 
   4   1   2      221.97      210.02      7.21 o 
   5   1   2     7033.61     7014.25    110.97 o 
   6   1   2     6609.60     6428.64     79.62 o 
   7   1   2     4935.36     4470.09     32.97 o 
   8   1   2     7202.91     6918.09    122.76 o 
   9   1   2     6356.70     6474.05    102.66 o 
  10   1   2     1404.45     1400.09     44.94 o 
  11   1   2        8.29       13.96      2.06 o 
  12   1   2     1699.08     1710.60     45.32 o 
  13   1   2     1768.34     1773.72     35.41 o 
  14   1   2     3938.52     4023.68     97.94 o 
  15   1   2     1909.42     1986.18     74.46 o 
  16   1   2     1036.61     1071.16     89.14 o 
  17   1   2     1299.64     1325.16     73.07 o 
  18   1   2       39.11       42.45      8.85 o 
  19   1   2      934.79      917.30     57.16 o 
  20   1   2      822.73      797.27     45.07 o 
  21   1   2      192.50      158.08     25.84 o 
  22   1   2      728.02      747.61     34.53 o 
 -23   2   2       54.11       37.23     10.45 o 
 -22   2   2       18.67       17.84      6.93 o 
 -21   2   2       23.90       20.28      5.97 o 
 -20   2   2        0.63        8.28      3.22 o 
 -19   2   2      233.92      222.42     23.41 o 
 -18   2   2       68.36       55.36      5.39 o 
 -17   2   2      528.43      505.80     23.80 o 
 -16   2   2      729.75      697.81     27.61 o 
 -15   2   2      220.71      214.02     17.95 o 
 -14   2   2      201.33      185.55     20.95 o 
 -13   2   2      386.41      395.43     21.54 o 
 -12   2   2        7.97       16.26      8.97 o 
 -11   2   2     1271.64     1287.76     23.64 o 
 -10   2   2      105.78      114.03     10.41 o 
  -9   2   2     1922.83     1970.54     35.68 o 
  -8   2   2      625.50      600.49      8.93 o 
  -7   2   2       65.53       62.49      2.48 o 
  -6   2   2      122.03      119.37      7.08 o 
  -5   2   2      218.42      203.77      3.26 o 
  -4   2   2     1565.69     1526.02     17.96 o 
  -3   2   2      836.42      787.82     14.33 o 
  -2   2   2     1765.25     1754.69     26.54 o 
  -1   2   2     1121.99     1085.89      9.81 o 
   0   2   2        1.21        3.66      1.79 o 
   1   2   2       12.83       23.18      1.65 o 
   2   2   2     3411.20     3468.96     44.00 o 
   3   2   2     5077.71     5161.27     86.56 o 
   4   2   2      143.01       88.74      6.71 o 
   5   2   2     1216.36     1237.92     12.22 o 
   6   2   2     1480.28     1489.75     19.37 o 
   7   2   2       29.00       30.25      3.26 o 
   8   2   2        0.14        3.10      1.18 o 
   9   2   2       12.70       13.45      2.44 o 
  10   2   2      438.57      403.62     15.63 o 
  11   2   2      508.46      481.98     16.53 o 
  12   2   2      166.99      157.57     10.11 o 
  13   2   2      288.91      275.82     19.26 o 
  14   2   2      190.21      155.37     16.20 o 
  15   2   2        6.65        8.23      2.18 o 
  16   2   2        6.21        8.72      3.60 o 
  17   2   2      130.12      114.99      9.69 o 
  18   2   2      213.54      209.12     24.84 o 
  19   2   2      200.48      199.73     11.67 o 
  20   2   2      282.18      260.47     34.51 o 
  21   2   2        5.32       17.05     11.78 o 
 -20   3   2       54.74       31.57      8.60 o 
 -19   3   2      160.86      141.29     16.90 o 
 -18   3   2      135.19       76.58     15.41 o 
 -17   3   2        0.39        3.87      3.66 o 
 -16   3   2       14.34       23.46      6.21 o 
 -15   3   2      208.23      215.12     21.03 o 
 -14   3   2      170.67      181.60     19.15 o 
 -13   3   2      286.29      271.30     17.48 o 
 -12   3   2      117.61      134.91     12.21 o 
 -11   3   2     1971.12     1846.67     41.94 o 
 -10   3   2        2.46        3.92      1.34 o 
  -9   3   2      497.74      488.01     18.77 o 
  -8   3   2      570.05      503.34     13.58 o 
  -7   3   2      751.76      665.62     18.01 o 
  -6   3   2      480.56      459.79     12.33 o 
  -5   3   2      543.52      534.95     17.59 o 
  -4   3   2      536.34      541.04     20.42 o 
  -3   3   2       49.95       42.43      3.33 o 
  -2   3   2       25.76       25.47      4.19 o 
  -1   3   2      297.29      306.20     23.76 o 
   0   3   2     1803.68     1869.60    114.87 o 
   1   3   2     1778.34     1817.39     65.67 o 
   2   3   2      314.65      333.23     31.41 o 
   3   3   2      221.25      202.17     13.78 o 
   4   3   2        1.08        6.57      1.01 o 
   5   3   2      333.60      337.21     14.05 o 
   6   3   2      497.39      484.74     15.00 o 
   7   3   2      182.22      188.01     15.37 o 
   8   3   2     2954.55     3042.52     85.08 o 
   9   3   2      335.90      306.06     12.17 o 
  10   3   2       31.97       30.83      3.12 o 
  11   3   2      441.86      414.58     24.16 o 
  12   3   2      233.45      216.95     15.39 o 
  13   3   2      172.91      166.21      8.44 o 
  14   3   2      270.22      271.04     26.74 o 
  15   3   2      351.05      302.79     25.82 o 
  16   3   2        0.42       10.53      7.19 o 
  17   3   2        6.03        9.86      3.22 o 
  18   3   2        0.13        4.20      2.24 o 
  19   3   2       74.01       26.51      8.04 o 
 -17   4   2      400.51      418.11     18.25 o 
 -16   4   2      778.07      807.12     35.26 o 
 -15   4   2      361.34      367.76     33.34 o 
 -14   4   2      141.53      131.18     10.20 o 
 -13   4   2        0.10        2.12      2.80 o 
 -12   4   2      233.41      231.25     19.18 o 
 -11   4   2     1090.85     1051.30     63.37 o 
 -10   4   2     1876.04     1956.65     45.16 o 
  -9   4   2     1229.35     1216.02     36.40 o 
  -8   4   2     2365.73     2460.54     70.78 o 
  -7   4   2      577.99      575.95     26.15 o 
  -6   4   2      170.82      175.54     18.38 o 
  -5   4   2     1356.44     1378.61     34.80 o 
  -4   4   2     2819.50     3116.25     85.13 o 
  -3   4   2     2454.88     2417.29     84.95 o 
  -2   4   2     2923.23     3082.32    170.17 o 
  -1   4   2     2659.89     2950.14     80.71 o 
   0   4   2      112.80       97.31     16.03 o 
   1   4   2      439.12      394.86     30.02 o 
   2   4   2     1376.11     1476.39     43.03 o 
   3   4   2     3226.55     3173.81    111.47 o 
   4   4   2     3146.03     3476.25     95.18 o 
   5   4   2     1965.51     2069.99     87.08 o 
   6   4   2      368.52      333.41     11.87 o 
   7   4   2      110.80      108.84      6.58 o 
   8   4   2      281.58      256.44     13.78 o 
   9   4   2      809.04      803.88     21.56 o 
  10   4   2      861.16      917.73     37.46 o 
  11   4   2     1990.90     2033.11    135.22 o 
  12   4   2     1036.34      953.57     97.15 o 
  13   4   2      329.17      284.52     41.21 o 
  14   4   2        6.59       11.54      3.23 o 
  15   4   2      196.57      169.80     21.57 o 
  -9   5   2      243.23      271.60     27.96 o 
  -8   5   2      633.64      587.45     27.37 o 
  -7   5   2     1552.26     1657.28     66.92 o 
  -6   5   2     1801.28     1952.84    145.50 o 
  -5   5   2     2044.13     2068.21    104.12 o 
  -4   5   2      445.51      412.57     62.07 o 
  -3   5   2        1.65        6.77      3.74 o 
  -2   5   2      578.66      594.39     34.68 o 
  -1   5   2     1536.82     1720.18     85.82 o 
   0   5   2     2270.96     2480.06    122.54 o 
   1   5   2     1342.83     1403.71     70.92 o 
   2   5   2     1592.49     1535.50     77.29 o 
   3   5   2      414.80      366.48     24.16 o 
   4   5   2       16.69       17.15     11.56 o 
   5   5   2      814.32      763.80     32.97 o 
   6   5   2      790.27      828.01     35.53 o 
   7   5   2     1093.35     1194.47     50.59 o 
   8   5   2     1158.36     1106.71     49.10 o 
   9   5   2      725.15      713.97     40.77 o 
 -24   1   3        1.09       10.69      4.97 o 
 -23   1   3      135.18      124.31     15.56 o 
 -22   1   3      733.36      847.95     47.63 o 
 -21   1   3      804.38      874.20     69.20 o 
 -20   1   3      450.43      473.74     16.09 o 
 -19   1   3       23.94       33.81     12.15 o 
 -18   1   3      125.80      103.77     19.19 o 
 -17   1   3      119.89      127.89      9.05 o 
 -16   1   3      700.13      712.38     34.25 o 
 -15   1   3     1199.44     1205.35     35.00 o 
 -14   1   3     1103.21     1092.67     49.36 o 
 -13   1   3     4468.45     4825.34    198.87 o 
 -12   1   3     1665.63     1798.25    165.34 o 
 -11   1   3      728.42      797.37     16.09 o 
 -10   1   3      153.72      144.98     13.83 o 
  -9   1   3     5705.66     5492.73    147.85 o 
  -8   1   3    11507.96    11391.99     88.39 o 
  -7   1   3     6520.34     6391.81     77.97 o 
  -6   1   3      991.83      841.98     19.87 o 
  -5   1   3     2891.97     2861.99     25.87 o 
  -4   1   3       15.51       19.50      2.53 o 
  -3   1   3     3079.76     3062.60     38.79 o 
  -2   1   3    16609.57    17981.26    223.70 o 
  -1   1   3    17542.98    18805.43    487.84 o 
   0   1   3    10848.65    10886.53    126.38 o 
   1   1   3       68.30       96.68      5.12 o 
   2   1   3     2077.32     1966.99     44.47 o 
   3   1   3     2989.55     2967.64     47.13 o 
   4   1   3     2265.29     2151.93     29.63 o 
   5   1   3      536.45      407.98      5.35 o 
   6   1   3    11990.34    11959.75    129.09 o 
   7   1   3     8831.00     8874.36    141.45 o 
   8   1   3      359.49      282.62     11.18 o 
   9   1   3      643.26      655.29     12.23 o 
  10   1   3      528.82      492.95     13.47 o 
  11   1   3     2095.32     2168.37     65.99 o 
  12   1   3     3628.96     3550.49     83.35 o 
  13   1   3     1522.22     1444.02     22.42 o 
  14   1   3     1558.21     1563.43     60.03 o 
  15   1   3      271.99      283.51     14.62 o 
  16   1   3      112.68       91.30     14.11 o 
  17   1   3      206.18      230.04     21.57 o 
  18   1   3     1038.24     1152.67     58.02 o 
  19   1   3      952.79      932.28     53.90 o 
  20   1   3       81.55       73.84     23.02 o 
  21   1   3      485.55      457.40     45.67 o 
 -23   2   3      237.30      218.40     25.68 o 
 -22   2   3        2.07        7.65      6.84 o 
 -21   2   3        2.98       10.14      5.86 o 
 -20   2   3      608.90      641.94     63.69 o 
 -19   2   3     1294.54     1327.39     32.83 o 
 -18   2   3     2554.07     2746.30    121.02 o 
 -17   2   3     2892.67     3065.98    160.00 o 
 -16   2   3     1264.94     1273.54     52.13 o 
 -15   2   3      182.02      185.05     17.71 o 
 -14   2   3      117.40      115.03     10.21 o 
 -13   2   3     1041.34     1088.04     48.04 o 
 -12   2   3     8646.67     8961.98    191.25 o 
 -11   2   3     5479.20     5761.22     96.62 o 
 -10   2   3     5539.68     5383.26     83.42 o 
  -9   2   3     5987.40     5952.57     71.17 o 
  -8   2   3       94.54       96.00      4.18 o 
  -7   2   3      874.13      798.51     11.01 o 
  -6   2   3     8851.89     8790.23     85.21 o 
  -5   2   3    15401.57    14813.88    155.23 o 
  -4   2   3    15960.96    15799.33    147.85 o 
  -3   2   3    10423.75    10265.93    175.67 o 
  -2   2   3     5348.47     5274.23    100.49 o 
  -1   2   3       50.61       55.24      2.55 o 
   0   2   3     1307.15     1231.97     17.89 o 
   1   2   3     7069.14     6726.96     62.07 o 
   2   2   3    25469.07    26517.16    334.52 o 
   3   2   3    28683.28    29682.92    642.28 o 
   4   2   3     1206.21     1095.86     20.05 o 
   5   2   3     2188.06     2007.24     14.60 o 
   6   2   3      295.80      284.94     12.55 o 
   7   2   3     5051.05     5129.80     76.86 o 
   8   2   3     6320.63     6240.81    145.04 o 
   9   2   3     7778.81     7663.27    200.27 o 
  10   2   3     7381.80     7528.34    220.31 o 
  11   2   3     3722.73     3675.88     96.34 o 
  12   2   3      429.08      392.73     17.07 o 
  13   2   3      273.41      250.54     21.00 o 
  14   2   3     1483.93     1478.11     77.74 o 
  15   2   3     1856.13     1866.69     82.24 o 
  16   2   3     2493.97     2628.99    107.00 o 
  17   2   3     1639.46     1757.99     86.38 o 
  18   2   3      424.87      456.81     67.85 o 
  19   2   3       40.39       20.17      3.91 o 
  20   2   3       94.75       54.74     12.19 o 
 -21   3   3      729.36      787.04     34.21 o 
 -20   3   3      638.08      640.77     23.98 o 
 -19   3   3      199.52      160.38     15.01 o 
 -18   3   3       24.13       27.36      5.33 o 
 -17   3   3      742.48      712.23     48.23 o 
 -16   3   3     1537.92     1551.54     77.60 o 
 -15   3   3     2432.82     2526.24    184.06 o 
 -14   3   3     3457.42     3591.27     91.68 o 
 -13   3   3     2551.55     2535.40     74.07 o 
 -12   3   3       87.19       83.47      5.93 o 
 -11   3   3      229.31      192.23     13.19 o 
 -10   3   3       35.71       30.66      3.35 o 
  -9   3   3     4675.26     4491.31    122.99 o 
  -8   3   3     6999.27     6727.24     74.23 o 
  -7   3   3     4194.08     4013.50     72.14 o 
  -6   3   3     3957.92     4032.84     58.94 o 
  -5   3   3     2067.57     2036.34     34.19 o 
  -4   3   3       79.16       78.34      4.56 o 
  -3   3   3     2724.15     2795.04     77.40 o 
  -2   3   3     7031.54     7207.99    103.38 o 
  -1   3   3     9960.08    10225.71    139.70 o 
   0   3   3     8836.32     9443.75    274.76 o 
   1   3   3     6516.82     6727.69     72.48 o 
   2   3   3      497.67      456.13     16.84 o 
   3   3   3      352.19      338.10     12.85 o 
   4   3   3     3431.16     3323.56     65.01 o 
   5   3   3     8530.62     8806.00    163.25 o 
   6   3   3    14723.12    14500.16    466.77 o 
   7   3   3     2285.50     2414.49     60.44 o 
   8   3   3      674.51      701.87     35.93 o 
   9   3   3      152.82      163.81     10.57 o 
  10   3   3      428.96      422.04     17.11 o 
  11   3   3     2627.37     2801.25     68.65 o 
  12   3   3     2023.20     2049.38     65.70 o 
  13   3   3     2513.13     2673.80     60.16 o 
  14   3   3     1409.74     1451.78     73.18 o 
  15   3   3      308.35      260.61     15.63 o 
  16   3   3       16.44        8.20      4.99 o 
  17   3   3       61.29       48.49      8.64 o 
  18   3   3      465.79      442.13     33.09 o 
 -17   4   3      404.45      363.79     35.08 o 
 -16   4   3       41.05       43.55      8.20 o 
 -15   4   3       41.81       32.27      6.54 o 
 -14   4   3      137.84      123.28     12.58 o 
 -13   4   3      246.89      256.53     23.77 o 
 -12   4   3     1067.68     1039.30     87.64 o 
 -11   4   3      690.66      692.06     31.86 o 
 -10   4   3      746.22      703.50     40.45 o 
  -9   4   3       22.66       18.60      3.80 o 
  -8   4   3       24.02       17.92      2.84 o 
  -7   4   3       57.66       53.77      6.45 o 
  -6   4   3      144.42      132.34      5.07 o 
  -5   4   3     1392.91     1415.45     85.72 o 
  -4   4   3     1947.53     2097.29     58.71 o 
  -3   4   3     1413.65     1442.89     80.26 o 
  -2   4   3      891.76      934.51     41.79 o 
  -1   4   3        0.73        2.39      3.30 o 
   0   4   3      199.28      218.66     22.56 o 
   1   4   3      935.53      979.63     43.48 o 
   2   4   3     2015.82     2061.84     84.67 o 
   3   4   3     2107.28     2243.22    136.34 o 
   4   4   3      978.84      972.28     47.47 o 
   5   4   3      263.11      256.42     19.32 o 
   6   4   3        9.59        4.26      3.20 o 
   7   4   3      634.93      608.76     18.54 o 
   8   4   3     1175.82     1242.25     30.64 o 
   9   4   3     1005.93      973.26     39.74 o 
  10   4   3      401.22      386.11     24.38 o 
  11   4   3      189.86      158.34     21.71 o 
  12   4   3        2.33        6.79      3.15 o 
  13   4   3       66.47       36.70     11.16 o 
  14   4   3       75.86       44.88     14.81 o 
 -10   5   3        0.60       11.07      6.14 o 
  -9   5   3        0.41       17.91     10.12 o 
  -8   5   3        1.07        8.46      5.96 o 
  -7   5   3       12.46       18.00      8.73 o 
  -6   5   3       34.96       46.22     15.74 o 
  -5   5   3        8.04        6.07      4.91 o 
  -4   5   3       26.39       24.67     16.34 o 
  -3   5   3       74.00       65.97     14.50 o 
  -2   5   3       23.35       19.09      6.60 o 
  -1   5   3       23.67       14.28      7.04 o 
   0   5   3        8.96       26.58      5.65 o 
   1   5   3        4.88        5.18      5.32 o 
   2   5   3       13.14       12.33      4.86 o 
   3   5   3        5.10       14.63      8.31 o 
   4   5   3       19.02       16.02      9.30 o 
   5   5   3        9.97        7.43      6.16 o 
   6   5   3       52.49       43.53     10.99 o 
   7   5   3        2.63        3.08      4.94 o 
   8   5   3       27.55       13.83     14.17 o 
 -25   0   4      396.90      402.40     26.92 o 
 -24   0   4      359.71      425.86     37.84 o 
 -23   0   4       76.05       93.00     17.45 o 
 -22   0   4        3.26       20.25      6.91 o 
 -21   0   4      343.16      424.36     24.65 o 
 -20   0   4     2694.16     2954.79    124.38 o 
 -19   0   4     2350.77     2460.05    102.11 o 
 -18   0   4     2578.57     2622.43     70.35 o 
 -17   0   4      836.23      870.05     53.13 o 
 -16   0   4       10.25       17.67      8.15 o 
 -15   0   4      824.17      795.01     21.01 o 
 -14   0   4     5824.34     6036.43    235.47 o 
 -13   0   4     5252.31     5024.66    224.52 o 
 -12   0   4     4852.43     4433.33    147.00 o 
 -11   0   4    12221.36    12603.48    381.72 o 
 -10   0   4     9899.14    10634.22    159.62 o 
  -9   0   4     1783.83     1902.39     18.97 o 
  -8   0   4     3956.77     4070.43     37.16 o 
  -7   0   4    10707.29    10673.00     94.81 o 
  -4   0   4      709.80      619.51     16.74 o 
  -2   0   4       84.73      110.90      7.42 o 
  -1   0   4    10674.82     9997.88    125.25 o 
   3   0   4    12995.05    13265.59    223.42 o 
   4   0   4     3831.80     3859.57     65.90 o 
   5   0   4     4447.71     4471.18    131.81 o 
   6   0   4     5471.95     5221.74     61.22 o 
   7   0   4     3905.97     3467.23     97.70 o 
   8   0   4    14544.13    14364.82    208.37 o 
   9   0   4    22668.85    22897.68    138.96 o 
  10   0   4     5595.68     5690.26    291.19 o 
  11   0   4        6.40       11.19      3.35 o 
  12   0   4       16.13       22.75      3.99 o 
  13   0   4     3245.12     3271.71    308.36 o 
  14   0   4     7700.74     7536.82    282.17 o 
  15   0   4     3552.40     3741.93    142.85 o 
  16   0   4     5217.90     5052.44    204.99 o 
  17   0   4      888.70      806.52     42.80 o 
  18   0   4       24.10       33.90      5.55 o 
  19   0   4      591.96      568.85     53.34 o 
  20   0   4      802.73      866.63     67.41 o 
  21   0   4     1346.59     1361.48     91.78 o 
 -24   1   4      198.63      148.01     28.82 o 
 -23   1   4      414.40      429.50     35.85 o 
 -22   1   4      397.65      423.76     30.87 o 
 -21   1   4      983.10     1017.70     62.18 o 
 -20   1   4        1.71        2.02      2.56 o 
 -19   1   4        2.28        8.45      3.27 o 
 -18   1   4      191.02      198.41     14.94 o 
 -17   1   4     2276.73     2402.90    160.03 o 
 -16   1   4     2976.54     3119.01    139.96 o 
 -15   1   4     2998.42     3123.27    100.44 o 
 -14   1   4     2207.24     2201.28     47.82 o 
 -13   1   4      438.15      436.91     23.77 o 
 -12   1   4      608.70      668.98     31.01 o 
 -11   1   4     3019.73     3021.45     41.57 o 
 -10   1   4     8417.30     8314.64    136.39 o 
  -9   1   4     6104.93     5544.79     81.12 o 
  -8   1   4    10131.88     9977.00     73.39 o 
  -7   1   4     5304.21     5289.95     66.57 o 
  -6   1   4     1384.37     1297.91      9.76 o 
  -5   1   4     3916.05     4062.59     37.54 o 
  -4   1   4     7662.65     7489.90     55.05 o 
  -3   1   4     9867.36     9851.46     93.75 o 
  -2   1   4    21041.90    22556.41    439.16 o 
  -1   1   4     7546.47     7443.68    112.77 o 
   0   1   4     9985.05    10271.26    233.32 o 
   1   1   4      401.59      415.48      9.36 o 
   2   1   4     1802.82     1631.47     19.33 o 
   3   1   4     5328.05     5078.26     87.57 o 
   4   1   4     7914.13     7446.62    135.58 o 
   5   1   4    18942.21    19492.22    265.36 o 
   6   1   4     9986.33    10012.67    226.79 o 
   7   1   4     2347.66     2379.30     36.43 o 
   8   1   4       28.42       37.23      4.42 o 
   9   1   4     1114.45     1088.24     27.72 o 
  10   1   4     3887.50     3953.05    123.46 o 
  11   1   4     5885.30     5818.71    178.99 o 
  12   1   4     4796.07     4858.48    126.31 o 
  13   1   4     5790.56     6053.41    230.47 o 
  14   1   4      254.89      280.54     17.59 o 
  15   1   4       84.66       88.02      9.06 o 
  16   1   4     1162.55     1205.14     55.32 o 
  17   1   4      936.18      872.97     29.33 o 
  18   1   4     1467.66     1480.11    100.57 o 
  19   1   4     1600.55     1644.18    122.06 o 
  20   1   4      504.81      492.47     24.40 o 
  21   1   4        1.26       13.67      7.12 o 
 -23   2   4       30.98       14.55      6.01 o 
 -22   2   4        0.19       11.14      4.82 o 
 -21   2   4        8.83       17.05      4.93 o 
 -20   2   4      226.47      251.36     18.89 o 
 -19   2   4       15.17        3.60      4.57 o 
 -18   2   4       74.21       70.74      5.07 o 
 -17   2   4       84.65       70.06      7.11 o 
 -16   2   4      651.56      617.95     26.40 o 
 -15   2   4      191.85      198.46     15.56 o 
 -14   2   4      343.97      260.77     33.01 o 
 -13   2   4     1163.30     1183.17     23.38 o 
 -12   2   4      664.21      671.52     26.92 o 
 -11   2   4      940.72      951.44     36.90 o 
 -10   2   4        3.58       11.86      2.79 o 
  -9   2   4      134.79      138.13      4.21 o 
  -8   2   4      349.14      326.41      7.03 o 
  -7   2   4      564.06      499.10     16.10 o 
  -6   2   4     1165.33     1010.22     12.98 o 
  -5   2   4      414.46      366.63      5.70 o 
  -4   2   4      363.54      310.12     11.55 o 
  -3   2   4      585.23      633.39     19.96 o 
  -2   2   4      112.75      108.88      7.66 o 
  -1   2   4      742.37      735.33     18.90 o 
   0   2   4      544.72      489.01     10.11 o 
   1   2   4       19.02       21.17      2.48 o 
   2   2   4      797.07      820.15     27.27 o 
   3   2   4     5100.22     5447.85     32.27 o 
   4   2   4      369.24      368.14      5.83 o 
   5   2   4      100.33      107.41      8.04 o 
   6   2   4      396.49      423.67     13.53 o 
   7   2   4      352.97      323.59     15.34 o 
   8   2   4     3258.92     3025.48     40.88 o 
   9   2   4      780.05      781.90     40.38 o 
  10   2   4      599.09      551.06     25.49 o 
  11   2   4        3.22       10.84      4.13 o 
  12   2   4       17.95       29.65      6.68 o 
  13   2   4      479.82      462.55     21.44 o 
  14   2   4      192.47      187.31     17.21 o 
  15   2   4      254.76      245.97     18.22 o 
  16   2   4      307.27      286.06     33.37 o 
  17   2   4      172.05      139.81     17.26 o 
  18   2   4       40.22       35.08      9.22 o 
  19   2   4       65.36       57.44     16.56 o 
  20   2   4       12.17       13.04      3.59 o 
 -21   3   4       92.09       69.24     17.45 o 
 -20   3   4        6.25        8.04      6.10 o 
 -19   3   4       17.75       13.59      4.65 o 
 -18   3   4       45.96       51.46      7.02 o 
 -17   3   4      108.63       98.06     15.27 o 
 -16   3   4      103.17       95.94     11.05 o 
 -15   3   4      788.24      788.64     29.03 o 
 -14   3   4      323.38      339.91     14.28 o 
 -13   3   4      457.33      421.63     15.54 o 
 -12   3   4        0.12        3.55      2.69 o 
 -11   3   4      139.14      145.42      9.35 o 
 -10   3   4      213.02      181.50     10.36 o 
  -9   3   4      442.29      419.37     14.31 o 
  -8   3   4      737.01      665.88     21.01 o 
  -7   3   4      783.95      777.46     17.13 o 
  -6   3   4        9.06        9.51      1.42 o 
  -5   3   4      337.90      299.60      9.32 o 
  -4   3   4      577.69      550.50     18.25 o 
  -3   3   4     1264.84     1260.59     33.00 o 
  -2   3   4     1453.86     1366.17     27.66 o 
  -1   3   4      447.88      430.91     17.18 o 
   0   3   4       36.30       29.14      2.68 o 
   1   3   4       44.66       42.38      3.68 o 
   2   3   4      275.68      264.52     14.56 o 
   3   3   4       28.68       17.05      3.03 o 
   4   3   4     3102.70     2958.03     64.05 o 
   5   3   4     1047.96     1055.54     42.71 o 
   6   3   4       12.69       19.56      2.85 o 
   7   3   4        1.74       10.72      3.61 o 
   8   3   4       13.23       23.40      3.99 o 
   9   3   4       70.44       79.50      8.62 o 
  10   3   4      133.74      168.32     19.08 o 
  11   3   4      375.39      336.37     10.56 o 
  12   3   4      469.90      402.44     15.70 o 
  13   3   4      207.26      212.50     13.69 o 
  14   3   4        8.04        8.49      5.76 o 
  15   3   4        4.26        6.97      3.25 o 
  16   3   4      162.51      116.17     11.14 o 
  17   3   4      155.30      120.23      9.49 o 
 -17   4   4      183.91      156.26     36.85 o 
 -16   4   4        0.02        4.43      2.70 o 
 -15   4   4      146.07      136.17     25.94 o 
 -14   4   4      855.75      886.63     49.05 o 
 -13   4   4      652.95      660.81     58.23 o 
 -12   4   4     2232.10     2251.84    109.83 o 
 -11   4   4     2813.11     2875.69    137.25 o 
 -10   4   4        1.99        3.31      2.39 o 
  -9   4   4      412.25      405.04     15.93 o 
  -8   4   4      469.09      439.71     13.44 o 
  -7   4   4     1000.02     1060.90     48.74 o 
  -6   4   4     3169.69     3493.13    113.54 o 
  -5   4   4     2344.93     2432.09    102.11 o 
  -4   4   4     1145.04     1307.67     56.54 o 
  -3   4   4      297.38      303.46     12.92 o 
  -2   4   4       29.47       21.71      5.56 o 
  -1   4   4     1080.47     1085.14     49.25 o 
   0   4   4     2167.32     2212.86     99.74 o 
   1   4   4     3734.65     4061.50    112.42 o 
   2   4   4     1785.23     1866.83     55.80 o 
   3   4   4     1561.12     1625.40     45.51 o 
   4   4   4      205.84      192.63     24.08 o 
   5   4   4      285.72      259.55      7.06 o 
   6   4   4      172.82      194.92      7.74 o 
   7   4   4     1794.81     1860.77     43.21 o 
   8   4   4     4506.35     4632.42     50.43 o 
   9   4   4     1942.88     1957.63     77.72 o 
  10   4   4      178.61      182.00     13.13 o 
  11   4   4        0.54        1.42      2.33 o 
  12   4   4       40.12       33.58      9.01 o 
  13   4   4      635.60      634.15     36.85 o 
  14   4   4      954.38      852.20     86.73 o 
 -10   5   4     1145.96     1146.40     61.89 o 
  -9   5   4     1690.93     1667.21    101.41 o 
  -8   5   4     1398.70     1447.91     80.66 o 
  -7   5   4      391.35      335.03     88.78 o 
  -6   5   4       11.45       17.44      5.24 o 
  -5   5   4      355.04      310.09     28.05 o 
  -4   5   4      436.64      491.45     31.20 o 
  -3   5   4     1102.89     1087.83     58.27 o 
  -2   5   4     2821.36     2855.26    144.38 o 
  -1   5   4     1775.16     1845.71    150.55 o 
   0   5   4      279.84      328.62     16.76 o 
   1   5   4        6.07        4.82      5.31 o 
   2   5   4      110.95       90.83     20.38 o 
   3   5   4      692.68      703.86     81.55 o 
   4   5   4     1759.10     1683.38    131.07 o 
   5   5   4     2168.57     2129.89     97.19 o 
   6   5   4     1294.16     1191.02     43.32 o 
   7   5   4      434.72      391.37     21.25 o 
 -24   1   5      225.55      256.95     24.56 o 
 -23   1   5      111.06      128.08     32.01 o 
 -22   1   5      193.82      184.61     32.65 o 
 -21   1   5        7.62        9.57      3.31 o 
 -20   1   5       34.03       28.66      5.87 o 
 -19   1   5      698.89      699.55     32.76 o 
 -18   1   5      694.58      691.76     31.16 o 
 -17   1   5     1414.33     1575.57     73.25 o 
 -16   1   5      953.73     1068.56     43.42 o 
 -15   1   5      248.78      213.75     17.07 o 
 -14   1   5      110.85      137.02     12.67 o 
 -13   1   5      678.64      703.55     37.64 o 
 -12   1   5     2377.44     2362.44     40.02 o 
 -11   1   5     1897.89     1890.82     28.53 o 
 -10   1   5     2037.38     1794.03     44.11 o 
  -9   1   5      948.56      880.13     14.78 o 
  -8   1   5     3880.16     4006.55     34.88 o 
  -7   1   5       78.65       86.35      4.35 o 
  -6   1   5     1459.76     1430.43     26.24 o 
  -5   1   5     3955.66     3954.07     33.56 o 
  -4   1   5     4790.96     4832.51     56.86 o 
  -3   1   5    10274.08    10404.33    139.32 o 
  -2   1   5     5084.26     4834.48     44.08 o 
  -1   1   5     1846.59     1796.82     35.01 o 
   0   1   5      586.32      668.94     21.38 o 
   1   1   5     1138.92     1119.86     24.08 o 
   2   1   5    12018.58    12019.75    122.57 o 
   3   1   5     7809.52     8059.24    115.63 o 
   4   1   5     4027.01     3801.89     77.94 o 
   5   1   5     2460.29     2384.47     37.72 o 
   6   1   5       91.65       98.10      6.87 o 
   7   1   5      650.36      644.93     18.62 o 
   8   1   5     3003.29     3079.13    122.90 o 
   9   1   5     1737.34     1721.32     51.81 o 
  10   1   5     1143.04     1134.85     24.66 o 
  11   1   5     2483.73     2494.28    132.51 o 
  12   1   5      720.10      762.84     63.76 o 
  13   1   5       26.74       22.40      7.91 o 
  14   1   5       54.03       49.31      7.92 o 
  15   1   5      283.25      308.18     11.15 o 
  16   1   5      526.41      559.51     17.91 o 
  17   1   5     1208.61     1064.85     54.76 o 
  18   1   5      553.48      551.99     63.81 o 
  19   1   5      229.09      174.97     27.70 o 
  20   1   5       96.22       78.79     13.14 o 
 -23   2   5      350.35      361.89     35.14 o 
 -22   2   5     1114.01     1194.80     40.47 o 
 -21   2   5      569.26      591.62     34.03 o 
 -20   2   5      693.18      715.56     40.29 o 
 -19   2   5      725.64      757.61     54.09 o 
 -18   2   5       17.74       14.92      4.63 o 
 -17   2   5       67.00       58.66      5.54 o 
 -16   2   5     1092.53     1190.76     62.33 o 
 -15   2   5     1805.44     1839.51    106.73 o 
 -14   2   5     3418.79     3264.16    153.32 o 
 -13   2   5     5692.40     5858.77    259.79 o 
 -12   2   5      975.29      976.12     38.15 o 
 -11   2   5      344.64      297.89     13.02 o 
 -10   2   5      364.29      346.84     16.13 o 
  -9   2   5     3651.83     3609.49     54.12 o 
  -8   2   5    10210.41    10197.43    170.98 o 
  -7   2   5     5102.12     4723.91     54.40 o 
  -6   2   5     6811.89     6643.12     43.80 o 
  -5   2   5     9817.11    10048.09     53.58 o 
  -4   2   5      835.21      817.45      9.88 o 
  -3   2   5     4577.55     4843.89    142.57 o 
  -2   2   5     7025.44     7175.54     88.48 o 
  -1   2   5    15362.56    15947.28    224.23 o 
   0   2   5    10773.42    10626.24    105.12 o 
   1   2   5     8427.05     8427.57    114.74 o 
   2   2   5     3543.35     3622.82     94.35 o 
   3   2   5      139.35      194.04     10.36 o 
   4   2   5     1085.48     1036.13     35.56 o 
   5   2   5     5441.26     5509.38    212.70 o 
   6   2   5    11026.09    11370.09    248.53 o 
   7   2   5     6122.13     6481.00    218.23 o 
   8   2   5     3659.02     3705.98    146.09 o 
   9   2   5     1160.07     1171.60     35.97 o 
  10   2   5       11.66       11.89      3.11 o 
  11   2   5     1692.26     1672.76     70.39 o 
  12   2   5     1198.74     1319.93     43.30 o 
  13   2   5     2158.42     2316.85     55.45 o 
  14   2   5     3274.94     3164.22     83.26 o 
  15   2   5     2153.69     2037.78     49.32 o 
  16   2   5      501.09      547.60     55.07 o 
  17   2   5        7.60        7.51      5.04 o 
  18   2   5      985.58      994.40     49.59 o 
  19   2   5      396.89      401.21     23.15 o 
 -21   3   5       17.78       18.20      5.25 o 
 -20   3   5      140.15      112.12     14.06 o 
 -19   3   5      572.22      533.48     23.75 o 
 -18   3   5      919.62      869.56     62.48 o 
 -17   3   5      897.89      945.58     49.42 o 
 -16   3   5      783.07      745.75     47.41 o 
 -15   3   5       71.16       58.85     10.68 o 
 -14   3   5      451.39      418.99     23.90 o 
 -13   3   5      552.71      529.91     22.28 o 
 -12   3   5     2163.94     2141.99     66.24 o 
 -11   3   5     2725.26     2622.31    153.31 o 
 -10   3   5     3641.42     3451.56     98.60 o 
  -9   3   5     5483.29     5433.26    139.34 o 
  -8   3   5     1171.72     1228.64     40.64 o 
  -7   3   5      239.47      227.40     24.13 o 
  -6   3   5     2204.66     2211.21     54.55 o 
  -5   3   5     5390.89     5255.36     95.38 o 
  -4   3   5     7024.99     7012.05    112.92 o 
  -3   3   5     5853.26     5746.59     92.92 o 
  -2   3   5     3491.21     3335.64     55.18 o 
  -1   3   5      639.26      628.22     18.46 o 
   0   3   5      211.91      191.92      6.85 o 
   1   3   5     1786.82     1803.52     34.81 o 
   2   3   5     7945.64     8043.08    231.67 o 
   3   3   5     5489.92     5293.63    165.47 o 
   4   3   5     1859.05     1921.86     47.82 o 
   5   3   5     3783.13     4015.46     86.86 o 
   6   3   5      777.19      776.79     42.13 o 
   7   3   5      339.81      326.03     17.72 o 
   8   3   5     1182.86     1215.19     28.68 o 
   9   3   5     1064.83     1171.22     41.61 o 
  10   3   5     4209.30     4369.35    131.77 o 
  11   3   5     3299.57     3248.62     83.39 o 
  12   3   5     1328.78     1350.45     46.06 o 
  13   3   5      112.98       96.61     10.65 o 
  14   3   5       50.10       48.62      9.55 o 
  15   3   5      667.64      721.29     34.87 o 
  16   3   5      905.02      892.48     42.67 o 
  17   3   5     1186.16     1091.42     47.20 o 
 -17   4   5       66.44       40.70     14.17 o 
 -16   4   5      185.94      150.89     26.76 o 
 -15   4   5       49.34       33.43      9.23 o 
 -14   4   5      476.43      418.08     40.53 o 
 -13   4   5      304.96      259.46     24.53 o 
 -12   4   5       38.63       35.66      5.64 o 
 -11   4   5      279.10      273.96     16.01 o 
 -10   4   5       52.31       45.20      5.47 o 
  -9   4   5      620.95      648.33     18.71 o 
  -8   4   5     1288.63     1323.37     66.36 o 
  -7   4   5      869.91      881.40     48.69 o 
  -6   4   5     1356.10     1282.31     70.43 o 
  -5   4   5      317.16      327.17     33.29 o 
  -4   4   5        0.23        5.76      2.56 o 
  -3   4   5      130.21      100.39     20.33 o 
  -2   4   5      889.70      938.71     51.44 o 
  -1   4   5      445.38      415.02     55.89 o 
   0   4   5     1563.28     1750.27     64.69 o 
   1   4   5     1053.70     1077.21     59.58 o 
   2   4   5      367.77      332.37     24.95 o 
   3   4   5       26.46       24.85      3.16 o 
   4   4   5        2.95        5.86      4.40 o 
   5   4   5      803.83      826.91     46.19 o 
   6   4   5      336.24      396.70     22.50 o 
   7   4   5      403.44      439.22     20.21 o 
   8   4   5      491.28      491.00     21.47 o 
   9   4   5      967.92      986.42     43.71 o 
  10   4   5        7.46        6.04      2.88 o 
  11   4   5       17.45       14.98      5.55 o 
  12   4   5      221.98      185.09     14.11 o 
  13   4   5      437.68      421.45     49.17 o 
 -10   5   5       11.45       -1.64      5.76 o 
  -9   5   5      116.03       94.88     29.36 o 
  -8   5   5        6.63        9.44      3.93 o 
  -7   5   5      206.99      165.70     22.37 o 
  -6   5   5       14.54        9.76      5.36 o 
  -5   5   5        4.43       18.04      5.86 o 
  -4   5   5      163.17      163.32     21.78 o 
  -3   5   5      176.32      202.24     44.61 o 
  -2   5   5        3.96        2.38      4.59 o 
  -1   5   5       55.42       51.81     15.19 o 
   0   5   5        0.20        5.69      3.94 o 
   1   5   5       39.57       27.72      6.55 o 
   2   5   5       36.70       20.25     26.43 o 
   3   5   5       49.18       28.12      6.79 o 
   4   5   5        1.94        4.23      6.06 o 
   5   5   5        4.60        4.38      2.14 o 
   6   5   5        9.77       16.20      8.76 o 
 -25   0   6        0.31       44.20     12.92 o 
 -24   0   6      536.00      505.18     34.63 o 
 -23   0   6      472.17      477.77     54.95 o 
 -22   0   6     2493.93     2655.68    182.61 o 
 -21   0   6     1184.55     1303.21     57.36 o 
 -20   0   6      235.88      257.39     28.77 o 
 -19   0   6      152.29      117.60     13.13 o 
 -18   0   6      190.11      186.19     13.58 o 
 -17   0   6     4072.42     4119.72    109.56 o 
 -16   0   6     6828.93     7177.35    114.17 o 
 -15   0   6     5415.44     5705.98    131.38 o 
 -14   0   6     5319.94     5777.49     91.08 o 
 -13   0   6     1490.82     1472.60     33.64 o 
 -12   0   6      516.57      614.23     21.89 o 
 -11   0   6     5603.10     5894.56     59.22 o 
 -10   0   6     8457.54     8156.53    107.40 o 
  -9   0   6    15480.07    16091.58    170.94 o 
  -8   0   6     8372.24     7890.76     85.69 o 
  -7   0   6     8627.02     8566.71    148.90 o 
  -6   0   6     1297.13     1190.54     33.08 o 
  -5   0   6     1396.71     1504.34     16.78 o 
  -4   0   6     1965.86     1611.73     23.40 o 
  -3   0   6    20151.92    20423.90    207.99 o 
  -2   0   6    17174.39    16032.32    283.33 o 
  -1   0   6    14921.32    14139.63    252.14 o 
   0   0   6    17300.66    17800.91    279.17 o 
   1   0   6     5848.67     6619.23     85.04 o 
   2   0   6      646.36      647.84     42.90 o 
   3   0   6     7089.12     6679.86    179.64 o 
   4   0   6    16413.11    16890.14    516.73 o 
   5   0   6    27400.05    28322.77    598.54 o 
   6   0   6    16664.45    18048.12    111.78 o 
   7   0   6     2780.17     2901.61    110.16 o 
   8   0   6      549.81      420.94     33.44 o 
   9   0   6      490.71      515.49     33.46 o 
  10   0   6     8710.91     9020.35    611.15 o 
  11   0   6     4526.19     4906.57    224.68 o 
  12   0   6     8415.65     8563.58    677.91 o 
  13   0   6     2390.27     2492.56    175.84 o 
  14   0   6      784.31      793.72     83.59 o 
  15   0   6        3.35       10.09     13.54 o 
  16   0   6      286.49      202.44     45.52 o 
  17   0   6      733.02      698.26     56.55 o 
  18   0   6      742.31      744.69     57.71 o 
  19   0   6     1569.89     1509.91     88.60 o 
  20   0   6      727.34      525.91     59.14 o 
 -24   1   6      110.44      112.36     23.81 o 
 -23   1   6       15.46       13.53      4.53 o 
 -22   1   6      148.95      176.79     18.19 o 
 -21   1   6      495.89      490.76     22.84 o 
 -20   1   6     1690.70     1749.82     69.35 o 
 -19   1   6     1953.26     1993.06     82.13 o 
 -18   1   6     1468.20     1590.27     72.15 o 
 -17   1   6     1109.64     1210.29     89.56 o 
 -16   1   6      117.69      114.56     12.86 o 
 -15   1   6      277.56      255.59     17.05 o 
 -14   1   6     2643.13     2667.72     57.15 o 
 -13   1   6     4038.79     4016.88     41.49 o 
 -12   1   6     4103.89     4185.91     90.77 o 
 -11   1   6     7396.40     7784.65    117.64 o 
 -10   1   6     2629.10     2679.57     20.59 o 
  -9   1   6      180.90      225.60      5.21 o 
  -8   1   6     1497.84     1541.02     21.04 o 
  -7   1   6     1115.48      957.52     14.72 o 
  -6   1   6    20876.36    21464.73    210.44 o 
  -5   1   6     5030.69     4670.55     62.57 o 
  -4   1   6     4417.06     4238.48     40.86 o 
  -3   1   6     8284.16     8561.31    142.13 o 
  -2   1   6     1329.97     1351.83     13.38 o 
  -1   1   6     3858.10     3667.83     90.74 o 
   0   1   6     7654.03     7355.32     67.65 o 
   1   1   6    11644.96    11749.48    243.06 o 
   2   1   6    13731.98    13872.60    285.86 o 
   3   1   6     9269.39     9704.82    110.02 o 
   4   1   6     2893.17     2812.72     30.62 o 
   5   1   6      143.46      189.73      7.42 o 
   6   1   6     1437.92     1521.14     45.93 o 
   7   1   6     3763.65     3872.92     71.91 o 
   8   1   6     8705.59     9245.56    220.98 o 
   9   1   6    10124.47    10817.49    174.39 o 
  10   1   6      867.64      917.59     41.63 o 
  11   1   6      323.61      302.58     24.20 o 
  12   1   6       40.03       53.00      9.97 o 
  13   1   6     1782.52     1767.78     41.72 o 
  14   1   6     1176.12     1260.45     72.12 o 
  15   1   6     1280.13     1337.99     75.40 o 
  16   1   6     1381.94     1349.29     55.74 o 
  17   1   6      826.03      781.37     46.33 o 
  18   1   6       26.24       11.08      6.00 o 
  19   1   6        6.88       11.72      5.20 o 
 -23   2   6       41.68       16.25     12.64 o 
 -22   2   6      152.81       94.93     13.99 o 
 -21   2   6      128.94      132.28     17.05 o 
 -20   2   6        0.41        9.82      5.03 o 
 -19   2   6        0.61        6.55      2.67 o 
 -18   2   6       33.81       35.19      5.23 o 
 -17   2   6      422.37      373.23     31.85 o 
 -16   2   6      403.15      396.20     16.88 o 
 -15   2   6       24.54       28.74      7.61 o 
 -14   2   6      448.30      474.70     51.26 o 
 -13   2   6        0.43        6.67      3.61 o 
 -12   2   6       27.03       22.45      3.98 o 
 -11   2   6      139.97      124.50      9.84 o 
 -10   2   6      352.68      314.19     13.27 o 
  -9   2   6      535.46      466.33     15.17 o 
  -8   2   6      238.85      203.50      8.30 o 
  -7   2   6     2031.66     2086.60     40.68 o 
  -6   2   6      659.73      624.24     13.74 o 
  -5   2   6      286.74      300.60      8.61 o 
  -4   2   6      170.21      166.89      9.55 o 
  -3   2   6     1409.27     1384.78     60.86 o 
  -2   2   6     1767.62     1683.86     14.42 o 
  -1   2   6     1512.87     1492.66     37.05 o 
   0   2   6      245.28      243.76      9.20 o 
   1   2   6      405.56      372.28     17.09 o 
   2   2   6      835.87      909.00     26.68 o 
   3   2   6       70.73       65.05      9.34 o 
   4   2   6      576.18      596.60     21.58 o 
   5   2   6     1412.10     1465.36     54.70 o 
   6   2   6      539.72      530.59     21.07 o 
   7   2   6      162.24      178.72     11.60 o 
   8   2   6       69.36       70.04     10.30 o 
   9   2   6       52.40       49.72      7.70 o 
  10   2   6      125.65      126.98     10.28 o 
  11   2   6        8.11       21.45      3.66 o 
  12   2   6      418.63      429.50     21.14 o 
  13   2   6      566.90      560.46     20.72 o 
  14   2   6       75.75       65.42     10.21 o 
  15   2   6        6.29        7.43      5.08 o 
  16   2   6        3.22        8.22      4.55 o 
  17   2   6       49.90       41.56      9.38 o 
  18   2   6      118.74       76.36     25.82 o 
 -21   3   6        1.33       13.66      4.41 o 
 -20   3   6      137.00       99.17     16.58 o 
 -19   3   6       70.85       93.94     11.70 o 
 -18   3   6      404.68      427.18     30.71 o 
 -17   3   6        0.84        2.67      2.93 o 
 -16   3   6        2.80        6.79      2.83 o 
 -15   3   6       42.85       45.24      5.52 o 
 -14   3   6       20.90       17.20      3.60 o 
 -13   3   6      376.26      376.29     21.42 o 
 -12   3   6      864.73      873.81     27.61 o 
 -11   3   6      511.11      513.48     22.00 o 
 -10   3   6      158.61      138.28      9.14 o 
  -9   3   6       26.91       22.43      2.44 o 
  -8   3   6      137.26      127.42     22.62 o 
  -7   3   6      163.45      174.23     20.09 o 
  -6   3   6     1374.56     1309.13     42.75 o 
  -5   3   6      323.50      297.38     17.12 o 
  -4   3   6      130.31      121.59     14.92 o 
  -3   3   6      439.37      414.54     21.48 o 
  -2   3   6       95.97       86.06      7.86 o 
  -1   3   6       27.99       23.09      6.04 o 
   0   3   6      673.38      655.01     30.11 o 
   1   3   6     2147.37     2114.69     51.22 o 
   2   3   6      389.67      383.78     26.83 o 
   3   3   6      355.43      311.94     30.66 o 
   4   3   6        2.89        6.97      1.39 o 
   5   3   6      254.78      261.34     12.51 o 
   6   3   6      296.85      311.47     15.95 o 
   7   3   6      374.79      325.12     24.50 o 
   8   3   6     1224.62     1214.97     48.07 o 
   9   3   6      657.52      674.48     30.59 o 
  10   3   6       64.90       60.20      5.76 o 
  11   3   6        0.97       10.20      2.64 o 
  12   3   6        0.17       13.40     11.64 o 
  13   3   6      379.60      371.90     38.67 o 
  14   3   6      155.93      171.92     59.57 o 
  15   3   6      119.74       77.14     27.27 o 
  16   3   6       81.80       53.46     15.76 o 
 -17   4   6      250.94      276.06     60.20 o 
 -16   4   6     1008.15     1066.28     45.76 o 
 -15   4   6     1323.49     1436.50     64.62 o 
 -14   4   6      318.01      289.44     14.14 o 
 -13   4   6       39.69       37.55      8.51 o 
 -12   4   6        5.36        4.18      3.11 o 
 -11   4   6       55.70       55.26      8.05 o 
 -10   4   6     1289.08     1273.91     36.82 o 
  -9   4   6     2035.26     2122.92     98.30 o 
  -8   4   6     1135.76     1223.26     32.96 o 
  -7   4   6     2041.40     2174.21     73.21 o 
  -6   4   6      579.67      576.33     21.34 o 
  -5   4   6      191.04      162.93     23.69 o 
  -4   4   6      375.90      368.90     27.59 o 
  -3   4   6     2535.80     2576.55    120.23 o 
  -2   4   6     4937.11     5299.04    151.42 o 
  -1   4   6     1562.04     1573.68     59.44 o 
   0   4   6      624.91      724.31     57.25 o 
   1   4   6      252.27      196.91     34.80 o 
   2   4   6       32.75       20.70      7.72 o 
   3   4   6     1098.42     1143.11     38.80 o 
   4   4   6     3313.40     3471.25     94.77 o 
   5   4   6     3061.86     3248.01     89.77 o 
   6   4   6     1088.81     1047.17     52.05 o 
   7   4   6      281.59      321.96     31.52 o 
   8   4   6      302.58      267.51     22.69 o 
   9   4   6      213.24      189.69     13.25 o 
  10   4   6      936.52     1001.38     41.83 o 
  11   4   6      583.53      516.64     25.08 o 
  12   4   6     1182.89     1273.85     45.41 o 
  -9   5   6        0.41        3.70      3.98 o 
  -8   5   6       28.58        8.50      9.55 o 
  -7   5   6      379.31      404.71     26.28 o 
  -6   5   6     2374.52     2467.95    100.32 o 
  -5   5   6     2487.89     2923.72    101.66 o 
  -4   5   6      585.37      589.32     28.95 o 
  -3   5   6      579.82      633.09     29.50 o 
  -2   5   6       93.16       77.73     27.18 o 
  -1   5   6      131.57       97.19     16.39 o 
   0   5   6     1357.34     1346.64     78.55 o 
   1   5   6     1616.37     1650.54    136.62 o 
   2   5   6     1950.32     1929.98     79.29 o 
   3   5   6     1221.89     1274.78     54.42 o 
   4   5   6      428.47      417.85     34.23 o 
 -24   1   7        2.74        7.46      5.27 o 
 -23   1   7      159.49      136.29     33.29 o 
 -22   1   7       76.57       81.58     15.30 o 
 -21   1   7       80.40       81.52     11.87 o 
 -20   1   7      592.47      624.70     20.33 o 
 -19   1   7      634.43      673.51     60.78 o 
 -18   1   7      255.20      259.60     10.73 o 
 -17   1   7       32.71       40.35      3.70 o 
 -16   1   7        3.11       32.74     15.26 o 
 -15   1   7      323.84      298.99     14.94 o 
 -14   1   7     3579.58     3589.66     53.29 o 
 -13   1   7     2829.31     2832.93     45.44 o 
 -12   1   7     3187.62     3373.15     88.32 o 
 -11   1   7      894.80      965.82     23.79 o 
 -10   1   7       24.99       24.22      2.64 o 
  -9   1   7     2213.75     2184.75     49.33 o 
  -8   1   7     3758.10     3719.33     89.83 o 
  -7   1   7     5459.29     5381.80     94.11 o 
  -6   1   7     6315.52     6436.48    115.13 o 
  -5   1   7     7360.78     7322.20    123.06 o 
  -4   1   7      203.78      272.60      8.14 o 
  -3   1   7      609.36      662.28      7.80 o 
  -2   1   7     2191.49     2149.91     46.00 o 
  -1   1   7     2800.87     2603.53     52.55 o 
   0   1   7     5099.40     5149.10    455.06 o 
   1   1   7     3618.51     3774.74     72.81 o 
   2   1   7     1922.71     2039.39     47.79 o 
   3   1   7     1137.83     1205.48     15.78 o 
   4   1   7      160.42      182.48     12.58 o 
   5   1   7     2072.74     2197.24     74.80 o 
   6   1   7     2623.79     2698.60     49.85 o 
   7   1   7     5373.63     5718.99    105.69 o 
   8   1   7     2929.92     3129.09     65.60 o 
   9   1   7     2122.09     2191.39     35.37 o 
  10   1   7       58.02       63.31      5.15 o 
  11   1   7       44.88       45.09      8.62 o 
  12   1   7      604.00      616.09     27.81 o 
  13   1   7     1946.92     1951.99     49.38 o 
  14   1   7     3148.21     3174.57     82.74 o 
  15   1   7      591.51      595.99     27.52 o 
  16   1   7      303.77      300.91     23.50 o 
  17   1   7       70.56       66.42     16.29 o 
  18   1   7       73.82       68.84     11.71 o 
 -23   2   7      628.48      656.05     45.11 o 
 -22   2   7      277.65      280.99     31.70 o 
 -21   2   7       99.98       92.16     16.85 o 
 -20   2   7        0.19        7.38      2.13 o 
 -19   2   7      116.25      104.56     15.51 o 
 -18   2   7     1215.46     1294.26     49.71 o 
 -17   2   7     2514.56     2674.44     91.83 o 
 -16   2   7     2594.77     2779.04     80.18 o 
 -15   2   7     2764.84     2735.61     83.97 o 
 -14   2   7      175.31      164.30     14.92 o 
 -13   2   7      270.07      272.85     13.15 o 
 -12   2   7      842.35      837.61     35.42 o 
 -11   2   7     5875.18     5817.38    120.07 o 
 -10   2   7     6947.12     6728.54    176.30 o 
  -9   2   7    11030.26    11156.81    185.41 o 
  -8   2   7     5454.81     5732.07    114.95 o 
  -7   2   7       18.47       35.11      4.48 o 
  -6   2   7     1978.06     1989.38     42.55 o 
  -5   2   7     3399.26     3309.69     75.86 o 
  -4   2   7    12347.72    12775.26    366.01 o 
  -3   2   7    10854.64    11078.05    174.34 o 
  -2   2   7     7408.14     7275.37    129.62 o 
  -1   2   7     1931.77     1998.15     30.17 o 
   0   2   7     1140.05     1100.08     97.44 o 
   1   2   7     1491.77     1495.50     40.52 o 
   2   2   7     5910.09     6155.24    113.81 o 
   3   2   7     8059.87     8413.75    182.75 o 
   4   2   7    11036.90    11253.36    316.02 o 
   5   2   7     5419.13     5872.39    123.52 o 
   6   2   7     2409.43     2354.16     35.72 o 
   7   2   7       26.31       23.19      4.25 o 
   8   2   7      794.00      843.99     21.06 o 
   9   2   7     1916.30     1970.07     82.12 o 
  10   2   7     6249.12     6319.58    268.28 o 
  11   2   7     8037.68     8413.23    193.09 o 
  12   2   7     2074.80     2174.31     80.09 o 
  13   2   7      304.36      307.70     15.32 o 
  14   2   7       13.55       11.38      6.86 o 
  15   2   7      455.23      427.76     24.02 o 
  16   2   7     1747.77     1742.62    109.70 o 
  17   2   7     1617.31     1498.61     67.15 o 
 -21   3   7      224.12      191.13     21.47 o 
 -20   3   7      706.97      705.54     29.84 o 
 -19   3   7     1434.53     1489.75     62.60 o 
 -18   3   7      431.57      418.45     28.51 o 
 -17   3   7      124.01      147.10     29.55 o 
 -16   3   7       26.17       29.71      5.97 o 
 -15   3   7      398.86      382.30     33.40 o 
 -14   3   7     3500.74     3523.04    148.65 o 
 -13   3   7     3112.55     3253.36     87.58 o 
 -12   3   7     2456.46     2454.03     47.81 o 
 -11   3   7      852.81      790.80     27.87 o 
 -10   3   7        0.02       15.02      8.79 o 
  -9   3   7      877.15      820.78     90.47 o 
  -8   3   7     3456.75     3360.05    181.15 o 
  -7   3   7     4915.61     4831.38    231.90 o 
  -6   3   7     4581.65     4512.48    267.74 o 
  -5   3   7     5128.27     5011.68    264.65 o 
  -4   3   7     1940.98     1929.37     26.26 o 
  -3   3   7      325.44      297.22     29.21 o 
  -2   3   7     1267.71     1276.04     73.41 o 
  -1   3   7     3589.72     3507.91    110.85 o 
   0   3   7     8639.84     9334.68    159.03 o 
   1   3   7     9666.38     8342.36    982.52 o 
   2   3   7      992.78      958.72     61.27 o 
   3   3   7      800.80      827.43     21.06 o 
   4   3   7        6.04       14.22      6.62 o 
   5   3   7     1143.38     1157.32     31.18 o 
   6   3   7     3721.02     3892.26     85.83 o 
   7   3   7     4976.51     5115.85    130.78 o 
   8   3   7     4512.60     4799.29    122.31 o 
   9   3   7     1473.74     1545.39     41.58 o 
  10   3   7      295.42      340.01     17.46 o 
  11   3   7      134.18      118.74     12.18 o 
  12   3   7      925.86      885.97     54.80 o 
  13   3   7     1209.59     1207.20     51.13 o 
  14   3   7     1888.20     1867.17    101.24 o 
  15   3   7     1830.71     1834.38     63.67 o 
 -17   4   7      473.50      396.17     26.97 o 
 -16   4   7      209.98      141.55     30.75 o 
 -15   4   7      410.87      399.49     60.59 o 
 -14   4   7      121.48       97.57     20.95 o 
 -13   4   7        0.76        4.71      2.60 o 
 -12   4   7      477.33      468.40     31.81 o 
 -11   4   7      482.87      478.14     20.50 o 
 -10   4   7     1090.22     1037.62     42.16 o 
  -9   4   7      604.75      576.92     39.21 o 
  -8   4   7      362.85      313.86     18.84 o 
  -7   4   7      153.50      134.23     21.28 o 
  -6   4   7       98.87      107.76     14.89 o 
  -5   4   7       93.45       74.51      7.84 o 
  -4   4   7      864.68      889.70     34.92 o 
  -3   4   7     2724.78     3075.40    138.10 o 
  -2   4   7     1225.16     1099.86     55.26 o 
  -1   4   7       95.81      101.36     15.06 o 
   0   4   7      100.50       85.83      9.88 o 
   1   4   7       10.98       16.03      4.91 o 
   2   4   7      737.02      708.22     23.39 o 
   3   4   7      486.51      479.28     16.46 o 
   4   4   7     1009.47      994.86     51.80 o 
   5   4   7     1383.09     1429.83     69.84 o 
   6   4   7      553.25      578.65     32.87 o 
   7   4   7        0.39        5.30      4.95 o 
   8   4   7       14.77       10.05      4.53 o 
   9   4   7      458.62      436.35     37.39 o 
  10   4   7      303.96      310.99     26.48 o 
  11   4   7      794.46      818.95     43.57 o 
  -8   5   7       61.21       46.31      9.70 o 
  -7   5   7       36.49       12.29      7.92 o 
  -6   5   7       94.55       56.96     13.23 o 
  -5   5   7       80.63       70.64     13.49 o 
  -4   5   7       19.71       12.82      9.72 o 
  -3   5   7       18.42       11.27      3.50 o 
  -2   5   7       53.09       36.39     14.17 o 
  -1   5   7        8.09       12.65     16.76 o 
   0   5   7       69.53       47.14     21.94 o 
   1   5   7        2.78        5.48      1.84 o 
   2   5   7       24.56       12.18      4.39 o 
 -25   0   8      525.69      489.12     33.48 o 
 -24   0   8      116.36      128.78     29.99 o 
 -23   0   8      497.86      446.08     52.64 o 
 -22   0   8       86.04       76.63     15.74 o 
 -21   0   8      928.57     1017.62     46.08 o 
 -20   0   8     1808.92     1977.56     91.92 o 
 -19   0   8      865.76      994.17     54.26 o 
 -18   0   8      875.83      940.32     46.57 o 
 -17   0   8     1910.91     1909.84    167.58 o 
 -16   0   8      525.07      493.66     30.33 o 
 -15   0   8        9.54       11.44      3.76 o 
 -14   0   8      544.93      591.87     24.48 o 
 -13   0   8      911.39      992.20     26.56 o 
 -12   0   8     5287.02     5363.22    107.11 o 
 -11   0   8     8912.40     9154.25    166.81 o 
 -10   0   8    11471.84    11374.50     78.67 o 
  -9   0   8      421.18      359.18     12.74 o 
  -8   0   8     2801.61     2877.03     33.76 o 
  -7   0   8     3556.96     3533.34    120.72 o 
  -6   0   8     9289.84     8487.22    376.05 o 
  -5   0   8    12050.43    10773.89    373.64 o 
  -3   0   8    31350.65    34909.61    290.97 o 
  -2   0   8     2697.83     2825.41     57.88 o 
  -1   0   8     3497.61     3862.37     76.38 o 
   0   0   8     6497.70     7318.88    138.24 o 
   1   0   8     7891.19     8045.14    153.60 o 
   2   0   8    15534.45    16696.34    322.74 o 
   3   0   8    10081.06    10198.03    488.96 o 
   4   0   8     5022.04     4922.91    220.77 o 
   5   0   8     1033.67      956.57     57.48 o 
   6   0   8       52.02       63.77      9.36 o 
   7   0   8      901.03      830.51     55.10 o 
   8   0   8     9084.96     9129.74    255.28 o 
   9   0   8     8461.02     8985.36    281.93 o 
  10   0   8     2493.55     2372.89    173.17 o 
  11   0   8     4602.09     4871.32    192.72 o 
  12   0   8      326.13      285.60     16.35 o 
  13   0   8       57.38       54.79     11.33 o 
  14   0   8      577.42      614.94     53.60 o 
  15   0   8     1174.71     1166.61     78.97 o 
  16   0   8     4872.33     4596.58    394.06 o 
  17   0   8     2335.45     2221.68    126.55 o 
  18   0   8      558.00      428.76     84.03 o 
 -24   1   8      152.69      117.51     31.91 o 
 -23   1   8      389.84      380.78     66.29 o 
 -22   1   8      597.10      622.75     74.06 o 
 -21   1   8      398.74      435.02     22.15 o 
 -20   1   8      219.44      233.55     15.12 o 
 -19   1   8      120.37      110.25     14.38 o 
 -18   1   8        6.75       13.51      4.09 o 
 -17   1   8     1124.47     1031.33     42.98 o 
 -16   1   8     1156.11     1164.99     27.56 o 
 -15   1   8     1249.88     1331.97     36.25 o 
 -14   1   8     2142.67     2191.63     37.50 o 
 -13   1   8     2942.29     2945.53     89.91 o 
 -12   1   8       35.43       24.27      3.02 o 
 -11   1   8       58.42       59.81      6.90 o 
 -10   1   8     1474.95     1495.30     26.81 o 
  -9   1   8     2129.59     1973.55     30.00 o 
  -8   1   8     5754.46     5567.07    106.09 o 
  -7   1   8    12438.99    12423.27    174.35 o 
  -6   1   8     4186.37     4262.95     68.73 o 
  -5   1   8      822.54      734.15     15.66 o 
  -4   1   8      889.79      810.12     14.13 o 
  -3   1   8     3222.34     2975.03    124.45 o 
  -2   1   8     8994.83     9659.07    491.68 o 
   0   1   8     9619.09    10885.19     73.16 o 
   1   1   8     3635.87     3821.51     50.68 o 
   2   1   8       41.62       71.82      8.51 o 
   3   1   8      903.85      873.26     29.34 o 
   4   1   8     2675.73     2630.94     59.48 o 
   5   1   8     7480.01     7604.72    235.59 o 
   6   1   8     6456.08     6682.63    262.73 o 
   7   1   8     2491.14     2698.19     75.04 o 
   8   1   8     2279.95     2375.54     30.97 o 
   9   1   8       28.55       38.90      7.11 o 
  10   1   8      107.44      150.67     13.85 o 
  11   1   8     1178.97     1209.70     38.40 o 
  12   1   8     2269.10     2291.65    107.40 o 
  13   1   8     3362.31     3294.71    155.12 o 
  14   1   8     1396.64     1420.01     57.96 o 
  15   1   8      436.77      416.51     26.90 o 
  16   1   8       17.45       15.05      7.42 o 
  17   1   8       96.51       95.93     26.23 o 
  18   1   8      459.24      356.71     27.50 o 
 -23   2   8       16.89       13.30      5.37 o 
 -22   2   8        4.60       13.83      4.02 o 
 -21   2   8       30.02       21.71      7.99 o 
 -20   2   8      170.56      154.63     19.26 o 
 -19   2   8       24.25       23.23      4.05 o 
 -18   2   8      130.83      138.61     22.26 o 
 -17   2   8      122.82      127.93     15.33 o 
 -16   2   8      472.66      483.64     21.41 o 
 -15   2   8      142.50      135.71     16.12 o 
 -14   2   8      367.13      373.79     18.40 o 
 -13   2   8       32.84       26.88      4.11 o 
 -12   2   8       21.91       18.73      5.17 o 
 -11   2   8      731.25      693.35     31.07 o 
 -10   2   8      446.22      457.25     29.32 o 
  -9   2   8       14.81       14.63      3.28 o 
  -8   2   8       25.22       15.81      5.12 o 
  -7   2   8        0.72        7.83      2.54 o 
  -6   2   8      347.07      356.05     34.91 o 
  -5   2   8      521.43      480.46     20.09 o 
  -4   2   8      505.73      531.21     20.93 o 
  -3   2   8      343.53      331.19     18.10 o 
  -2   2   8      997.46     1030.35    120.96 o 
  -1   2   8       27.22       66.92     13.03 o 
   0   2   8       18.27       45.40     20.51 o 
   1   2   8      265.13      290.04     14.15 o 
   2   2   8      692.23      704.82     24.61 o 
   3   2   8     4239.00     4373.53     73.11 o 
   4   2   8      221.58      237.69     13.96 o 
   5   2   8        3.32       10.82      5.46 o 
   6   2   8       29.13       21.89      6.30 o 
   7   2   8       15.68       23.00      4.08 o 
   8   2   8      457.06      470.64     20.30 o 
   9   2   8      445.06      415.74     21.66 o 
  10   2   8      436.87      430.49     34.95 o 
  11   2   8      131.59      130.54     13.29 o 
  12   2   8      148.32      126.40     14.35 o 
  13   2   8        0.00        8.78      4.66 o 
  14   2   8       80.28       67.32     13.56 o 
  15   2   8       41.52       27.11     12.85 o 
  16   2   8       55.32       61.79     17.80 o 
 -21   3   8       53.89       24.00      7.02 o 
 -20   3   8        1.33        6.57      3.90 o 
 -19   3   8        0.30        4.89      2.99 o 
 -18   3   8       35.79       25.76      5.39 o 
 -17   3   8        1.62        3.07      2.17 o 
 -16   3   8      792.76      761.19     33.38 o 
 -15   3   8       87.13       71.86      8.93 o 
 -14   3   8      206.50      223.39      9.91 o 
 -13   3   8      171.35      164.95      9.79 o 
 -12   3   8        0.42        5.27      2.10 o 
 -11   3   8       23.40       29.75      4.23 o 
 -10   3   8      165.53      135.87     21.88 o 
  -9   3   8      454.50      419.19     77.97 o 
  -8   3   8      363.16      363.73     45.71 o 
  -7   3   8      740.42      663.49     72.77 o 
  -6   3   8      585.39      701.40     32.05 o 
  -5   3   8        0.22       14.14      6.53 o 
  -4   3   8      286.11      309.35     24.42 o 
  -3   3   8     1142.27     1192.01     35.72 o 
  -2   3   8     1078.68     1116.13     33.14 o 
  -1   3   8      568.33      598.66     35.51 o 
   0   3   8       31.13       35.99      6.05 o 
   1   3   8      846.56      826.22     33.20 o 
   2   3   8       38.13       29.84      5.37 o 
   3   3   8      777.11      774.80     31.54 o 
   4   3   8      494.69      483.08     18.55 o 
   5   3   8      565.84      532.97     26.21 o 
   6   3   8      430.08      403.40     19.27 o 
   7   3   8      105.83       99.25     22.59 o 
   8   3   8       83.00       82.55     18.94 o 
   9   3   8       38.60       50.06      8.70 o 
  10   3   8      146.17      116.27     17.30 o 
  11   3   8      120.03      129.06     14.91 o 
  12   3   8      251.38      301.90     21.70 o 
  13   3   8      374.77      312.03     31.24 o 
  14   3   8      116.93       76.95     20.94 o 
 -16   4   8      162.23      150.83     16.53 o 
 -15   4   8       30.89       12.23      3.59 o 
 -14   4   8       51.79       24.90      8.52 o 
 -13   4   8      688.87      702.09     40.95 o 
 -12   4   8      906.18      947.29     51.47 o 
 -11   4   8     1219.45     1292.87     56.64 o 
 -10   4   8      979.45      986.88     63.13 o 
  -9   4   8      279.71      302.34     33.34 o 
  -8   4   8        0.97       14.91      7.51 o 
  -7   4   8      397.88      420.54     19.58 o 
  -6   4   8     2505.35     2680.43    124.03 o 
  -5   4   8     1618.26     1823.44     75.37 o 
  -4   4   8      852.23      890.89     41.51 o 
  -3   4   8     1209.58     1386.96     59.35 o 
  -2   4   8     1617.23     1542.24     64.55 o 
  -1   4   8      102.10       56.36     10.21 o 
   0   4   8     1396.95     1337.77     57.74 o 
   1   4   8     1204.64     1249.15     39.74 o 
   2   4   8     2833.24     2970.00    142.49 o 
   3   4   8     1996.18     2012.16     97.45 o 
   4   4   8      850.92      777.91     42.48 o 
   5   4   8      118.36       80.60     21.26 o 
   6   4   8      231.88      207.01     24.79 o 
   7   4   8      499.57      495.45     12.74 o 
   8   4   8     1125.03     1052.74     47.81 o 
   9   4   8     1437.55     1490.49     61.74 o 
  -6   5   8      615.30      612.66     80.14 o 
  -5   5   8      113.18       89.34      9.45 o 
  -4   5   8       48.18       34.01     10.66 o 
  -3   5   8      668.35      566.93     23.01 o 
  -2   5   8     1317.20     1282.00     45.75 o 
  -1   5   8     1681.03     1703.60     92.27 o 
 -24   1   9      281.99      284.85     37.13 o 
 -23   1   9      297.18      321.61     36.81 o 
 -22   1   9      266.84      302.98     42.19 o 
 -21   1   9       92.05       72.87     10.97 o 
 -20   1   9      249.14      225.36     18.21 o 
 -19   1   9      204.43      223.54     13.38 o 
 -18   1   9     1650.46     1582.57     39.99 o 
 -17   1   9     1000.21     1074.89     38.83 o 
 -16   1   9      994.15     1082.39     37.40 o 
 -15   1   9      982.72      974.80     28.69 o 
 -14   1   9      104.53      103.66     11.46 o 
 -13   1   9       14.12       13.86      2.25 o 
 -12   1   9      131.77      132.88      6.62 o 
 -11   1   9      965.93      977.23     34.49 o 
 -10   1   9     3368.16     3476.74     62.87 o 
  -9   1   9     2800.16     2733.48     71.40 o 
  -8   1   9     2262.17     2064.42     35.75 o 
  -7   1   9       74.93       59.47      6.97 o 
  -6   1   9       44.04       30.99      5.16 o 
  -5   1   9      592.41      604.03     11.59 o 
  -4   1   9     3027.37     2727.26     30.17 o 
  -3   1   9     4557.97     4359.46    149.01 o 
  -2   1   9     1868.19     1755.82    178.67 o 
  -1   1   9     7337.02     7793.32    266.81 o 
   0   1   9     1972.07     2126.57    121.65 o 
   1   1   9     1024.33     1087.81     56.97 o 
   2   1   9     1947.01     1996.26     70.10 o 
   3   1   9     4745.34     5082.57     84.09 o 
   4   1   9     4563.01     4850.10    103.11 o 
   5   1   9     1063.01     1081.27     52.77 o 
   6   1   9      781.91      791.50     33.81 o 
   7   1   9      281.09      290.98     15.65 o 
   8   1   9        3.62       15.67      4.83 o 
   9   1   9      685.26      615.54     24.63 o 
  10   1   9     2297.98     2274.75     77.97 o 
  11   1   9     2006.85     1979.58     64.79 o 
  12   1   9      649.43      704.02     17.18 o 
  13   1   9      130.87      120.86     14.65 o 
  14   1   9      117.80       95.53     15.84 o 
  15   1   9       80.38       69.29      9.87 o 
  16   1   9      295.38      269.45     24.62 o 
  17   1   9       76.61       75.75     16.60 o 
 -23   2   9        0.04        8.36      4.54 o 
 -22   2   9      206.00      208.33     16.64 o 
 -21   2   9      754.60      827.17     35.69 o 
 -20   2   9     1244.73     1341.45     81.48 o 
 -19   2   9     2129.02     2251.66     90.22 o 
 -18   2   9      326.24      355.76     29.19 o 
 -17   2   9       38.03       41.91      4.61 o 
 -16   2   9      246.96      207.16     13.21 o 
 -15   2   9     1277.84     1313.47     43.54 o 
 -14   2   9     4978.24     5098.86    181.42 o 
 -13   2   9     3941.31     4079.03     88.80 o 
 -12   2   9     2091.21     2005.79     59.20 o 
 -11   2   9     1990.72     1963.88     76.48 o 
 -10   2   9       75.55       54.68     20.59 o 
  -9   2   9      723.43      787.32     27.03 o 
  -8   2   9     2960.52     3040.79    119.22 o 
  -7   2   9     3935.03     4012.81    109.23 o 
  -6   2   9     6822.91     6812.99    196.70 o 
  -5   2   9     5798.59     5387.42     90.31 o 
  -4   2   9     4372.77     4496.54     77.15 o 
  -3   2   9       52.60       58.27      7.54 o 
  -2   2   9      665.90      624.17     33.72 o 
  -1   2   9     2455.61     2691.05     86.74 o 
   0   2   9    13456.01    13956.89    339.26 o 
   1   2   9     7034.37     7359.03    202.36 o 
   2   2   9     2011.97     2153.82     50.43 o 
   3   2   9     4634.95     4825.52    104.27 o 
   4   2   9      382.70      350.02     17.62 o 
   5   2   9     1285.01     1344.92     29.33 o 
   6   2   9     4411.20     4401.96    187.56 o 
   7   2   9     4861.46     5080.14    143.01 o 
   8   2   9     5407.68     5512.67    197.05 o 
   9   2   9     1997.02     2121.33    109.51 o 
  10   2   9      637.97      603.06     28.02 o 
  11   2   9        0.13       10.21      3.98 o 
  12   2   9      499.01      494.06     13.17 o 
  13   2   9     1607.31     1705.69     69.54 o 
  14   2   9     1261.31     1331.19     48.75 o 
  15   2   9     2346.89     2360.96     80.75 o 
 -20   3   9        0.13        8.05      4.58 o 
 -19   3   9       50.16       50.00     11.25 o 
 -18   3   9      910.21      863.26     37.28 o 
 -17   3   9     1424.80     1472.62     73.65 o 
 -16   3   9     1655.63     1659.82    105.37 o 
 -15   3   9     1272.81     1277.71     98.63 o 
 -14   3   9      572.92      564.26     31.25 o 
 -13   3   9        8.66       15.39      7.29 o 
 -12   3   9      752.19      709.17     45.26 o 
 -11   3   9     2710.22     2739.37    136.63 o 
 -10   3   9     3055.54     3001.73    241.61 o 
  -9   3   9     2634.73     2711.22    293.35 o 
  -8   3   9     2392.61     2448.00    177.53 o 
  -7   3   9      421.47      369.38     29.08 o 
  -6   3   9       66.81       54.35     12.64 o 
  -5   3   9      559.49      548.95     41.30 o 
  -4   3   9     3301.83     3531.97     95.08 o 
  -3   3   9     7549.05     8405.38    217.11 o 
  -2   3   9     1762.59     1885.49    170.20 o 
  -1   3   9     1069.00     1148.99     54.18 o 
   0   3   9     2513.70     2597.68     57.22 o 
   1   3   9        0.49       10.90      7.11 o 
   2   3   9     1026.77     1052.43     43.27 o 
   3   3   9     2600.89     2755.90     73.38 o 
   4   3   9     3759.09     4059.89    121.27 o 
   5   3   9     5218.60     5572.98    154.78 o 
   6   3   9     2162.93     2177.65     59.61 o 
   7   3   9      431.12      432.36     13.95 o 
   8   3   9      209.36      163.13     17.59 o 
   9   3   9      750.30      777.34     35.00 o 
  10   3   9     1765.55     1727.84     71.73 o 
  11   3   9     2495.45     2589.55    127.88 o 
  12   3   9     1527.26     1577.86     56.89 o 
  13   3   9      284.40      267.18     46.29 o 
 -16   4   9        0.48        8.07     11.42 o 
 -15   4   9      211.97      140.29     17.72 o 
 -14   4   9      525.91      452.77     27.60 o 
 -13   4   9      465.88      426.44     35.84 o 
 -12   4   9      234.59      218.72     27.93 o 
 -11   4   9      256.31      225.20     30.39 o 
 -10   4   9       29.56       11.00      4.48 o 
  -9   4   9        5.35       17.39      3.66 o 
  -8   4   9      417.46      373.43     20.11 o 
  -7   4   9     1170.55     1235.56     87.34 o 
  -6   4   9      436.23      458.01     35.47 o 
  -5   4   9      506.30      549.90     41.65 o 
  -4   4   9       85.08       59.42     16.93 o 
  -3   4   9      115.53       93.49     18.68 o 
  -2   4   9       12.20       25.45      8.27 o 
  -1   4   9       36.25       30.18     10.44 o 
   0   4   9      796.56      804.14     44.38 o 
   1   4   9      690.69      796.69     43.48 o 
   2   4   9     1119.95     1114.87     60.12 o 
   3   4   9      348.08      308.87     21.09 o 
   4   4   9      200.19      193.09     31.38 o 
   5   4   9      100.73       76.89     19.08 o 
   6   4   9      154.64      152.32     29.36 o 
   7   4   9      580.95      535.15     32.34 o 
   8   4   9      640.74      727.91     28.15 o 
 -24   0  10       18.26       10.61      7.37 o 
 -23   0  10      169.71      168.82     34.74 o 
 -22   0  10      478.46      519.04     24.61 o 
 -21   0  10     1351.81     1537.39    108.01 o 
 -20   0  10     1225.13     1219.99     52.89 o 
 -19   0  10      697.95      755.55     26.66 o 
 -18   0  10      585.72      552.82     36.74 o 
 -17   0  10      107.20      130.84      9.90 o 
 -16   0  10     2994.56     3197.26     85.38 o 
 -15   0  10     3201.80     3273.53     87.95 o 
 -14   0  10     8276.29     8588.65    138.81 o 
 -13   0  10     6154.07     6329.92    146.28 o 
 -12   0  10      420.71      408.46     22.48 o 
 -11   0  10      479.22      441.59     24.31 o 
 -10   0  10       94.70      138.07     19.83 o 
  -9   0  10     2485.67     2478.68    127.59 o 
  -8   0  10    17852.82    17860.65    513.52 o 
  -7   0  10    14077.51    13808.67    333.18 o 
  -6   0  10     8914.72     8251.42    262.00 o 
  -5   0  10      751.69      634.83     34.56 o 
  -4   0  10      164.64      210.09     17.59 o 
  -3   0  10     1809.91     1671.82     59.35 o 
  -2   0  10    10052.28     9851.43    312.27 o 
  -1   0  10    14116.53    13866.63    437.59 o 
   0   0  10     9044.90    10195.92    323.79 o 
   1   0  10     9662.39    10261.02    158.98 o 
   2   0  10     3123.83     3580.56     59.95 o 
   3   0  10      180.41      194.10     14.52 o 
   4   0  10     2856.79     3012.57     72.78 o 
   5   0  10    11204.28    11575.17    509.09 o 
   6   0  10    10005.06    10032.92    328.93 o 
   7   0  10     7110.65     7256.66    192.07 o 
   8   0  10      598.44      575.41     31.41 o 
   9   0  10     1116.33     1111.39     64.23 o 
  10   0  10        0.74        3.51      4.36 o 
  11   0  10      971.31      991.43     35.45 o 
  12   0  10     4211.01     4060.79    339.48 o 
  13   0  10     4887.48     4683.92    245.08 o 
  14   0  10     2179.65     2174.72    133.29 o 
  15   0  10      366.25      392.65     41.28 o 
  16   0  10      201.18      120.08     36.47 o 
 -24   1  10      416.14      412.31     59.14 o 
 -23   1  10      296.00      302.97     26.27 o 
 -22   1  10      118.35      111.76     20.84 o 
 -21   1  10        3.37       12.20     10.08 o 
 -20   1  10      157.96      156.43     16.18 o 
 -19   1  10      393.06      450.11     23.91 o 
 -18   1  10     1026.94     1058.70     51.05 o 
 -17   1  10     3033.77     3120.11     83.94 o 
 -16   1  10     1666.30     1698.97     45.38 o 
 -15   1  10        1.47        4.34      1.81 o 
 -14   1  10        1.80        6.47      2.06 o 
 -13   1  10      110.11       97.66      6.31 o 
 -12   1  10     2948.80     2814.58     68.43 o 
 -11   1  10    10949.06    11548.50    286.19 o 
 -10   1  10     3112.59     3096.37     53.09 o 
  -9   1  10     3098.73     3100.35     72.23 o 
  -8   1  10      320.73      289.11     26.22 o 
  -7   1  10      375.00      407.57     20.48 o 
  -6   1  10     3269.16     3273.74    182.47 o 
  -5   1  10     6513.70     6333.90    144.23 o 
  -4   1  10     8722.14     8596.25    248.73 o 
  -3   1  10     7947.88     7770.59    199.44 o 
  -2   1  10     3001.38     2979.31    142.17 o 
  -1   1  10        1.66       34.07      6.92 o 
   0   1  10      595.02      596.26     27.06 o 
   1   1  10     1647.09     1599.96     75.24 o 
   2   1  10     9617.12    10026.54    251.87 o 
   3   1  10     8621.72     9755.01    158.57 o 
   4   1  10     2545.68     2708.11     66.35 o 
   5   1  10      506.95      544.98     21.30 o 
   6   1  10     1143.26     1180.84     25.28 o 
   7   1  10      214.21      233.93     14.01 o 
   8   1  10     3702.87     3819.01     91.54 o 
   9   1  10     2864.88     3003.48     64.88 o 
  10   1  10     3443.41     3506.16     79.74 o 
  11   1  10     1609.86     1711.79     47.92 o 
  12   1  10      675.15      693.01     26.40 o 
  13   1  10        5.18       11.17      3.17 o 
  14   1  10      134.93       78.86     15.65 o 
  15   1  10      964.74      928.59     57.10 o 
 -22   2  10       54.35       37.05      9.04 o 
 -21   2  10       71.15       59.32      9.90 o 
 -20   2  10      137.31      118.10     23.38 o 
 -19   2  10      106.42       82.07      7.80 o 
 -18   2  10      352.78      335.57     30.70 o 
 -17   2  10       32.31       33.95     12.67 o 
 -16   2  10       98.31      101.50     14.83 o 
 -15   2  10       89.95      104.86     11.66 o 
 -14   2  10      674.01      666.31     27.86 o 
 -13   2  10      326.79      275.50     13.39 o 
 -12   2  10      741.72      741.88     30.71 o 
 -11   2  10       83.99       80.11      8.40 o 
 -10   2  10       84.58       93.12      8.36 o 
  -9   2  10      324.92      281.58     17.33 o 
  -8   2  10     1752.91     1673.15     53.16 o 
  -7   2  10      729.83      693.43     49.10 o 
  -6   2  10      431.91      376.27     31.65 o 
  -5   2  10      270.68      248.44     50.48 o 
  -4   2  10       59.67       47.38      8.56 o 
  -3   2  10      531.15      504.62     25.58 o 
  -2   2  10      161.71      145.41     15.40 o 
  -1   2  10     2963.09     3142.14    142.62 o 
   0   2  10     1512.13     1598.86     35.86 o 
   1   2  10      157.78      150.60     11.93 o 
   2   2  10       24.84       28.10      3.98 o 
   3   2  10      420.27      415.30     18.26 o 
   4   2  10       18.52       21.18      6.05 o 
   5   2  10      276.78      319.10     18.95 o 
   6   2  10      118.78      142.88     10.58 o 
   7   2  10      757.51      746.87     37.30 o 
   8   2  10      545.85      560.42     18.10 o 
   9   2  10      180.72      197.18     15.43 o 
  10   2  10        2.46        7.58      4.96 o 
  11   2  10      121.77      137.77     20.04 o 
  12   2  10      144.94      122.15     15.94 o 
  13   2  10      113.70       82.20     17.46 o 
  14   2  10      278.94      281.37     15.43 o 
 -20   3  10      198.73      142.38     12.89 o 
 -19   3  10       43.16       56.20      7.76 o 
 -18   3  10      183.58      202.79     22.87 o 
 -17   3  10      202.82      210.60     14.03 o 
 -16   3  10        6.84       10.28      4.10 o 
 -15   3  10        3.55        9.20      3.72 o 
 -14   3  10        3.59        4.01      2.53 o 
 -13   3  10      132.82      141.39     15.21 o 
 -12   3  10      464.11      503.08     36.24 o 
 -11   3  10      335.36      323.60     14.69 o 
 -10   3  10      121.90      140.16     16.84 o 
  -9   3  10      268.84      267.68     11.63 o 
  -8   3  10        9.92       35.85      8.34 o 
  -7   3  10      316.76      257.25     31.80 o 
  -6   3  10      209.18      264.37     16.30 o 
  -5   3  10      158.52      181.04     21.09 o 
  -4   3  10      137.03      119.12     13.00 o 
  -3   3  10      549.68      635.39     58.09 o 
  -2   3  10     1062.74     1026.16     45.16 o 
  -1   3  10      237.56      232.90     11.84 o 
   0   3  10       42.14       48.96      5.70 o 
   1   3  10      493.74      458.88     28.81 o 
   2   3  10      599.69      552.35     28.26 o 
   3   3  10      646.38      621.55     18.79 o 
   4   3  10       85.08       73.31     13.31 o 
   5   3  10      140.90      112.65     13.79 o 
   6   3  10        5.62       10.18      7.34 o 
   7   3  10      185.60      136.48     20.58 o 
   8   3  10      343.91      238.57     18.13 o 
   9   3  10      246.65      179.73     17.42 o 
  10   3  10      482.17      428.58     28.89 o 
  11   3  10       51.53       26.76      7.08 o 
 -15   4  10      554.23      520.62     21.44 o 
 -14   4  10      664.37      637.82     32.83 o 
 -13   4  10      812.50      744.08     81.69 o 
 -12   4  10      549.15      579.71     36.08 o 
 -11   4  10        7.49       13.70      5.04 o 
 -10   4  10      405.50      354.16     26.04 o 
  -9   4  10      719.70      486.71     38.85 o 
  -8   4  10     1642.59     1655.17    125.43 o 
  -7   4  10     1609.73     1660.93    127.07 o 
  -6   4  10     1236.31     1282.96     98.10 o 
  -5   4  10      429.93      455.29     55.96 o 
  -4   4  10      157.89      145.68     21.57 o 
  -3   4  10      427.08      448.97     42.73 o 
  -2   4  10     1760.90     1685.44    134.19 o 
  -1   4  10     2247.84     2348.58    176.71 o 
   0   4  10     1535.88     1445.54    109.79 o 
   1   4  10      681.88      627.41     32.97 o 
   2   4  10       58.72       50.84      8.75 o 
   3   4  10       41.82       20.32     10.89 o 
   4   4  10      564.15      554.00     73.83 o 
   5   4  10      709.95      639.13     28.43 o 
   6   4  10     1210.12     1135.37     56.97 o 
 -24   1  11      112.55      115.43     26.57 o 
 -23   1  11       28.29       40.75      6.95 o 
 -22   1  11      112.24      116.58     23.12 o 
 -21   1  11      178.80      179.15     21.41 o 
 -20   1  11      122.86      157.80     11.51 o 
 -19   1  11      752.76      818.53     24.72 o 
 -18   1  11       71.01       75.84     11.16 o 
 -17   1  11      164.26      155.28     10.82 o 
 -16   1  11      661.40      647.77     22.32 o 
 -15   1  11       11.71        9.94      2.99 o 
 -14   1  11     2562.60     2720.06     52.03 o 
 -13   1  11     1319.25     1440.28     37.73 o 
 -12   1  11     1381.86     1409.34     73.56 o 
 -11   1  11     2743.51     2883.77    100.73 o 
 -10   1  11      400.29      406.71     19.70 o 
  -9   1  11      941.74      930.37     38.51 o 
  -8   1  11       42.48       51.51      5.47 o 
  -7   1  11      853.15      833.48     43.55 o 
  -6   1  11     1832.74     1942.15     55.77 o 
  -5   1  11     4497.50     4651.16     99.72 o 
  -4   1  11     3445.70     3461.40    152.36 o 
  -3   1  11      247.63      223.37     16.86 o 
  -2   1  11       81.49      102.97     12.55 o 
  -1   1  11      344.91      335.81     24.66 o 
   0   1  11     3550.24     3709.55    195.52 o 
   1   1  11     1658.14     1602.56     35.54 o 
   2   1  11     1146.05     1156.19     26.04 o 
   3   1  11     3046.64     3138.06    105.09 o 
   4   1  11     2837.79     2856.70     57.38 o 
   5   1  11      414.48      450.21     27.82 o 
   6   1  11      815.63      771.07     28.59 o 
   7   1  11     1632.70     1646.73     67.88 o 
   8   1  11     3268.89     3345.34     96.82 o 
   9   1  11     1836.30     1878.58     59.54 o 
  10   1  11       84.84       70.09      8.52 o 
  11   1  11      107.57       93.09     10.03 o 
  12   1  11      127.65      116.35     14.01 o 
  13   1  11       20.42       18.95      4.77 o 
  14   1  11      746.42      684.13     25.89 o 
 -22   2  11      322.86      312.80     22.44 o 
 -21   2  11      229.05      239.89     24.25 o 
 -20   2  11      462.91      492.01     34.27 o 
 -19   2  11        1.08        7.77      3.35 o 
 -18   2  11      721.58      692.27     50.86 o 
 -17   2  11      801.75      931.16     36.27 o 
 -16   2  11     1377.20     1473.24     40.17 o 
 -15   2  11     1770.17     1936.19    124.16 o 
 -14   2  11     1676.33     1739.90     51.27 o 
 -13   2  11       80.82       82.50     15.11 o 
 -12   2  11       14.43       23.21      4.21 o 
 -11   2  11      645.83      649.25     39.31 o 
 -10   2  11     2734.37     2803.80     62.55 o 
  -9   2  11     4788.84     4893.82    107.00 o 
  -8   2  11     4517.80     4457.15    154.20 o 
  -7   2  11     3540.72     3286.27     89.45 o 
  -6   2  11      152.79      157.86     14.06 o 
  -5   2  11       31.10       40.22      7.80 o 
  -4   2  11     3372.53     3405.00     92.19 o 
  -3   2  11     4435.47     4483.36    148.02 o 
  -2   2  11     3941.32     4308.72    192.89 o 
  -1   2  11     8209.91     8931.84    423.04 o 
   0   2  11     4870.14     5105.05    210.58 o 
   1   2  11      131.47      157.40     13.41 o 
   2   2  11     1165.08     1160.60     28.00 o 
   3   2  11     1905.96     1890.69     43.18 o 
   4   2  11     4923.17     5180.99     98.59 o 
   5   2  11     6735.76     6942.58    221.82 o 
   6   2  11     3066.84     3226.74     73.18 o 
   7   2  11      941.39      950.50     22.27 o 
   8   2  11      109.51       94.73     11.74 o 
   9   2  11      517.84      515.40     23.52 o 
  10   2  11     1318.94     1278.83     53.08 o 
  11   2  11     2870.85     2732.95     88.26 o 
  12   2  11     1977.82     1979.08     66.43 o 
  13   2  11      895.65      889.29     39.33 o 
 -19   3  11      813.27      800.31     27.85 o 
 -18   3  11      337.88      319.64     16.87 o 
 -17   3  11      377.65      333.77     26.88 o 
 -16   3  11        0.38        4.55      2.08 o 
 -15   3  11      368.10      350.52     21.57 o 
 -14   3  11      585.39      593.65     43.09 o 
 -13   3  11      562.45      539.84     29.42 o 
 -12   3  11     1120.92     1122.89     54.56 o 
 -11   3  11     1842.54     1836.80    154.41 o 
 -10   3  11     1499.96     1416.85    114.50 o 
  -9   3  11      145.09      132.17     13.48 o 
  -8   3  11      385.93      348.47     34.80 o 
  -7   3  11     1171.11     1092.81     84.90 o 
  -6   3  11     2897.79     3343.33    137.33 o 
  -5   3  11     3878.01     4154.35    168.72 o 
  -4   3  11     4097.45     4228.34    205.60 o 
  -3   3  11      867.71      907.51     50.25 o 
  -2   3  11      350.19      333.51     15.13 o 
  -1   3  11      921.79      942.41     26.67 o 
   0   3  11     2702.94     2727.54     71.47 o 
   1   3  11     4484.72     4697.82    120.16 o 
   2   3  11     5006.73     5283.75    152.50 o 
   3   3  11     2834.27     2893.87     66.84 o 
   4   3  11      148.59      155.98     25.09 o 
   5   3  11       88.33       85.21     10.74 o 
   6   3  11      654.21      694.12     31.64 o 
   7   3  11     1272.88     1255.70     52.74 o 
   8   3  11     1881.56     1801.62     58.95 o 
   9   3  11     2053.30     2043.31    112.40 o 
  10   3  11     1276.38     1322.93     62.77 o 
 -14   4  11      141.76       97.90     33.58 o 
 -13   4  11      259.05      195.73     17.16 o 
 -12   4  11       11.96        5.62      7.82 o 
 -11   4  11      227.68      210.47     27.72 o 
 -10   4  11        3.28        9.18     10.86 o 
  -9   4  11      322.43      257.39     36.17 o 
  -8   4  11      777.81      822.61     61.27 o 
  -7   4  11      390.10      404.15     27.12 o 
  -6   4  11      308.54      294.57     23.88 o 
  -5   4  11      130.67      105.74     39.10 o 
  -4   4  11      138.75      122.29     47.23 o 
  -3   4  11      798.09      854.97     65.87 o 
  -2   4  11      920.02      838.88     61.96 o 
  -1   4  11     1194.82     1177.33     84.87 o 
   0   4  11      508.58      494.81     20.91 o 
   1   4  11      120.24      114.76     42.47 o 
   2   4  11       41.17       19.58      7.47 o 
   3   4  11      170.25      125.59     22.81 o 
   4   4  11      446.01      392.87     24.12 o 
   5   4  11      500.40      525.81     31.21 o 
 -24   0  12      299.67      219.30     60.04 o 
 -23   0  12      310.02      315.20     56.76 o 
 -22   0  12      224.41      215.99     47.30 o 
 -21   0  12      125.49      124.77     27.65 o 
 -20   0  12       78.93       54.18     10.53 o 
 -19   0  12     1226.30     1244.40     41.89 o 
 -18   0  12     1194.90     1226.38     41.73 o 
 -17   0  12     3090.36     3188.79     92.01 o 
 -16   0  12     1091.59     1091.77     49.20 o 
 -15   0  12       17.54       31.24      7.96 o 
 -14   0  12      308.23      276.36     21.93 o 
 -13   0  12     1388.16     1316.61     68.58 o 
 -12   0  12     9615.32     9343.26    263.17 o 
 -11   0  12     7631.56     7918.46    299.28 o 
 -10   0  12     3922.79     3885.33    148.85 o 
  -9   0  12     4580.08     4457.26     78.64 o 
  -8   0  12     2228.90     2300.16     80.54 o 
  -7   0  12      683.90      667.75     46.81 o 
  -6   0  12     1836.42     1831.50     65.39 o 
  -5   0  12     4413.77     4442.71    147.88 o 
  -4   0  12     5378.71     5561.46    183.35 o 
  -3   0  12     6846.89     6870.39    226.77 o 
  -2   0  12     5983.89     5533.81    184.74 o 
  -1   0  12     1247.93     1366.78     40.29 o 
   0   0  12       88.61       81.27     13.42 o 
   1   0  12      972.13     1025.02     31.68 o 
   2   0  12     6108.55     6578.13    174.54 o 
   3   0  12     8360.59     8925.13    234.46 o 
   4   0  12      728.99      762.89     42.26 o 
   5   0  12     2901.77     3055.14     86.74 o 
   6   0  12     7951.63     7975.11    228.94 o 
   7   0  12      136.79      148.57     19.82 o 
   8   0  12     1918.74     1810.33     56.76 o 
   9   0  12     2821.31     2818.57    109.23 o 
  10   0  12     3725.33     3744.21    229.09 o 
  11   0  12     4194.80     4142.04    203.20 o 
  12   0  12      939.62      866.50     38.42 o 
  13   0  12      219.21      163.92     19.90 o 
 -23   1  12       60.45       83.75     24.75 o 
 -22   1  12      528.36      481.50     25.20 o 
 -21   1  12      509.29      570.45     33.42 o 
 -20   1  12      624.24      614.70     28.84 o 
 -19   1  12      186.59      176.73     17.65 o 
 -18   1  12      236.80      206.00     24.28 o 
 -17   1  12       10.26        8.76      3.02 o 
 -16   1  12      323.88      330.15     14.18 o 
 -15   1  12     2499.71     2569.00    113.90 o 
 -14   1  12     1994.08     2070.91    106.77 o 
 -13   1  12     2403.33     2496.41     49.01 o 
 -12   1  12      841.92      853.15     51.61 o 
 -11   1  12        3.94       15.53      4.53 o 
 -10   1  12      120.80      129.51     11.32 o 
  -9   1  12     1694.45     1764.39     94.53 o 
  -8   1  12     5016.58     5114.57     86.12 o 
  -7   1  12     3726.75     3642.75    197.47 o 
  -6   1  12     1933.81     2029.56     39.63 o 
  -5   1  12     2281.82     2346.99     43.53 o 
  -4   1  12      197.20      223.89     16.59 o 
  -3   1  12      147.82      104.95     13.63 o 
  -2   1  12     2020.58     1896.65    124.40 o 
  -1   1  12     4111.88     4435.98    201.62 o 
   0   1  12     2848.69     2928.52    107.72 o 
   1   1  12     2049.78     2138.26    130.83 o 
   2   1  12     3180.57     3440.33     66.08 o 
   3   1  12     1094.84     1196.68     38.71 o 
   4   1  12      885.86      911.88     39.92 o 
   5   1  12      966.92     1020.02     43.00 o 
   6   1  12     3481.46     3740.37     77.93 o 
   7   1  12     2359.98     2505.40     57.26 o 
   8   1  12     1981.10     2086.91     47.32 o 
   9   1  12     1410.01     1350.85     49.20 o 
  10   1  12      210.82      154.73     17.21 o 
  11   1  12      430.95      400.38     15.16 o 
  12   1  12      897.60      896.56     37.90 o 
  13   1  12     1184.72     1119.14     48.43 o 
 -21   2  12       24.07        9.07      4.22 o 
 -20   2  12        0.04       13.63      4.98 o 
 -19   2  12        0.26        9.17      3.67 o 
 -18   2  12      233.89      208.48     22.39 o 
 -17   2  12      337.05      312.55     15.50 o 
 -16   2  12      193.24      194.32     22.15 o 
 -15   2  12       80.87       76.95      9.54 o 
 -14   2  12       14.44       15.01      2.66 o 
 -13   2  12      227.14      187.92     15.98 o 
 -12   2  12      243.49      234.58      6.88 o 
 -11   2  12      252.38      268.30     11.81 o 
 -10   2  12       51.33       53.59     16.01 o 
  -9   2  12        1.30        9.65      4.85 o 
  -8   2  12      135.41       83.92     23.32 o 
  -7   2  12      461.07      489.44     26.66 o 
  -6   2  12       47.76       50.18      8.02 o 
  -5   2  12      321.22      317.45     23.21 o 
  -4   2  12      612.50      610.20     39.47 o 
  -3   2  12       16.53        9.57      6.56 o 
  -2   2  12      285.53      284.04     20.96 o 
  -1   2  12      131.03      133.02     16.80 o 
   0   2  12      599.60      586.69     30.77 o 
   1   2  12       44.60       48.96      4.91 o 
   2   2  12       79.27       81.68     10.17 o 
   3   2  12      596.27      566.59     25.80 o 
   4   2  12      598.20      588.34     16.31 o 
   5   2  12      644.73      625.24     17.04 o 
   6   2  12       50.90       49.48      7.67 o 
   7   2  12        0.74        8.36      2.61 o 
   8   2  12      132.27      135.58     13.39 o 
   9   2  12       73.80       77.00     10.41 o 
  10   2  12       14.11       13.94      6.17 o 
  11   2  12      137.82      106.75     16.78 o 
 -18   3  12       33.07       15.57      4.74 o 
 -17   3  12        6.95       13.94      3.44 o 
 -16   3  12      129.54      131.01     29.23 o 
 -15   3  12      124.71       91.98     14.03 o 
 -14   3  12       34.15       27.08      7.52 o 
 -13   3  12      335.26      330.81     45.10 o 
 -12   3  12      235.59      209.11     14.83 o 
 -11   3  12       46.10       41.02     11.49 o 
 -10   3  12       13.39       21.40     10.65 o 
  -9   3  12        6.34       10.96      8.20 o 
  -8   3  12      487.69      456.44     29.08 o 
  -7   3  12      596.80      557.82     29.88 o 
  -6   3  12      698.35      712.58     37.53 o 
  -5   3  12       21.68       36.01      9.29 o 
  -4   3  12       11.49        9.77      5.14 o 
  -3   3  12      409.77      437.08     19.91 o 
  -2   3  12      431.16      417.45     29.36 o 
  -1   3  12      236.63      265.00     21.52 o 
   0   3  12      305.48      277.65     20.78 o 
   1   3  12      310.94      285.98     14.72 o 
   2   3  12      170.99      168.25     38.13 o 
   3   3  12       40.06       43.29      5.87 o 
   4   3  12      245.93      214.28     17.22 o 
   5   3  12       58.60       47.45      8.12 o 
   6   3  12      552.69      516.39     17.29 o 
   7   3  12      536.45      520.87     20.47 o 
   8   3  12       10.48       16.17      3.48 o 
 -12   4  12      673.70      512.54     31.80 o 
 -11   4  12      789.95      759.25     52.05 o 
 -10   4  12      477.67      413.82     36.76 o 
  -9   4  12      776.12      681.58     44.68 o 
  -8   4  12      176.18      166.73     31.35 o 
  -7   4  12        1.27        5.62      7.16 o 
  -6   4  12      344.14      321.34     43.25 o 
  -5   4  12      775.84      784.94     49.99 o 
  -4   4  12     1194.79     1181.17     70.13 o 
  -3   4  12     1611.88     1637.61     93.98 o 
  -2   4  12      646.74      713.55     46.05 o 
  -1   4  12      190.31      203.31     26.60 o 
   0   4  12       11.90       21.16      9.57 o 
   1   4  12      283.07      283.96     32.68 o 
   2   4  12      732.79      792.06     43.08 o 
 -22   1  13       79.47       70.18     27.28 o 
 -21   1  13      286.28      302.43     36.07 o 
 -20   1  13      134.74      161.88     32.28 o 
 -19   1  13        0.27        9.35      2.95 o 
 -18   1  13        2.83       12.59      5.98 o 
 -17   1  13      888.28      900.40     41.66 o 
 -16   1  13      411.12      447.79     19.98 o 
 -15   1  13      949.54      992.81     40.76 o 
 -14   1  13      737.86      752.65     29.92 o 
 -13   1  13        3.06        8.46      3.22 o 
 -12   1  13        0.05        5.47      2.79 o 
 -11   1  13      475.73      411.14     15.91 o 
 -10   1  13      813.65      808.11     33.93 o 
  -9   1  13     2929.23     2979.15     84.43 o 
  -8   1  13     2920.92     2870.25     95.30 o 
  -7   1  13     1911.14     1760.30     56.73 o 
  -6   1  13     1267.66     1214.32     76.68 o 
  -5   1  13      248.73      237.78     18.21 o 
  -4   1  13     1021.75     1020.55     31.56 o 
  -3   1  13     1299.55     1237.85     60.78 o 
  -2   1  13     2742.31     2584.00     77.05 o 
  -1   1  13     2486.37     2549.03     95.72 o 
   0   1  13     2220.78     2205.22    115.46 o 
   1   1  13      268.42      294.15     22.75 o 
   2   1  13      525.95      531.16     43.61 o 
   3   1  13      441.48      444.00     34.11 o 
   4   1  13     1777.00     1732.44     77.14 o 
   5   1  13     2965.26     3158.47    104.64 o 
   6   1  13      305.30      305.51     18.05 o 
   7   1  13       63.19       70.45     10.63 o 
   8   1  13      459.51      483.13     20.80 o 
   9   1  13       66.80       43.86      7.48 o 
  10   1  13      395.36      356.52     24.65 o 
  11   1  13      681.10      620.55     23.23 o 
 -21   2  13       23.66       23.98      4.95 o 
 -20   2  13      944.54      993.62     35.55 o 
 -19   2  13      757.22      864.38     30.23 o 
 -18   2  13      845.81      769.66     55.95 o 
 -17   2  13      408.20      423.52     23.71 o 
 -16   2  13      273.85      258.01     17.00 o 
 -15   2  13        2.36        3.33      3.82 o 
 -14   2  13      580.72      594.28     26.61 o 
 -13   2  13     1743.36     1795.25     41.65 o 
 -12   2  13     2118.10     2206.92     58.19 o 
 -11   2  13     4630.23     4847.22    114.37 o 
 -10   2  13     1656.71     1567.68    100.02 o 
  -9   2  13       43.25       56.54      8.14 o 
  -8   2  13       62.36       50.23     22.71 o 
  -7   2  13      458.03      486.26     24.14 o 
  -6   2  13     4492.54     4446.86    123.78 o 
  -5   2  13     9046.37     9158.03    206.90 o 
  -4   2  13     3526.64     3666.31    152.68 o 
  -3   2  13     1627.79     1683.94    104.16 o 
  -2   2  13      286.53      279.87     14.88 o 
  -1   2  13      893.86      836.71     42.23 o 
   0   2  13     2389.13     2363.55    155.32 o 
   1   2  13     4837.37     4949.94    209.11 o 
   2   2  13     3435.25     3555.87    120.35 o 
   3   2  13     2805.71     2789.67     92.00 o 
   4   2  13     1156.47     1120.37     40.99 o 
   5   2  13       20.20       36.20      5.33 o 
   6   2  13      429.23      424.46     25.56 o 
   7   2  13      954.11      950.46     46.95 o 
   8   2  13     2935.64     2956.04     82.44 o 
   9   2  13     2172.00     2275.07     76.03 o 
  10   2  13     1229.04     1195.35     60.83 o 
 -17   3  13      133.93      131.44     13.98 o 
 -16   3  13      794.15      789.58     35.27 o 
 -15   3  13     1339.76     1335.11     54.54 o 
 -14   3  13     1416.15     1418.19     71.64 o 
 -13   3  13      839.36      826.73     63.31 o 
 -12   3  13       12.73       35.05     10.02 o 
 -11   3  13      292.35      253.69     51.07 o 
 -10   3  13     1142.36     1174.50     84.59 o 
  -9   3  13     2688.20     2605.97    178.88 o 
  -8   3  13     3433.73     3124.34    213.05 o 
  -7   3  13     1117.19      854.87     62.84 o 
  -6   3  13      603.66      556.53     42.38 o 
  -5   3  13       88.87       79.98     18.35 o 
  -4   3  13      626.05      597.96     33.30 o 
  -3   3  13     1709.03     1771.65     94.98 o 
  -2   3  13     4086.71     4704.53    229.98 o 
  -1   3  13     3154.37     3269.23    129.18 o 
   0   3  13     1507.69     1574.71     68.58 o 
   1   3  13      180.00      169.90     16.68 o 
   2   3  13        1.18        8.65      4.22 o 
   3   3  13      427.35      378.43     21.42 o 
   4   3  13     1114.03     1122.97     38.93 o 
   5   3  13     2615.74     2570.86     86.01 o 
   6   3  13     2306.05     2329.91     65.04 o 
 -10   4  13      460.68      332.69     38.05 o 
  -9   4  13       62.81       48.80     22.62 o 
  -8   4  13        2.00        1.68      6.14 o 
  -7   4  13      254.08      208.86     16.20 o 
  -6   4  13      448.26      433.05     27.79 o 
  -5   4  13     1004.07      987.00     53.27 o 
  -4   4  13      245.27      268.70     20.95 o 
  -3   4  13      366.24      365.57     25.73 o 
  -2   4  13       85.88       76.52     15.74 o 
  -1   4  13        0.07       23.56     10.09 o 
 -22   0  14      805.20      822.96     45.17 o 
 -21   0  14      662.53      680.67     43.46 o 
 -20   0  14      403.97      390.81     39.76 o 
 -19   0  14     1389.83     1493.95     83.24 o 
 -18   0  14      585.74      647.73     67.32 o 
 -17   0  14      309.66      312.89     16.27 o 
 -16   0  14      318.80      333.04     23.45 o 
 -15   0  14     1953.75     1981.01     64.70 o 
 -14   0  14     2066.44     2187.99    115.10 o 
 -13   0  14     3090.66     3257.65    123.60 o 
 -12   0  14     1828.94     1864.25    110.35 o 
 -11   0  14      710.73      720.38     35.78 o 
 -10   0  14        0.32        6.14      7.99 o 
  -8   0  14     1445.30     1524.19     62.52 o 
  -7   0  14     3744.63     4193.80    158.39 o 
  -6   0  14     5031.80     4881.07    191.13 o 
  -4   0  14     3958.22     3758.58    144.81 o 
  -3   0  14        0.22        2.23      6.67 o 
  -2   0  14     1087.63      978.24     71.25 o 
  -1   0  14     3143.27     3030.26     84.92 o 
   0   0  14     5590.62     6183.17    319.06 o 
   1   0  14     5663.20     5918.19    171.68 o 
   2   0  14     9970.76    10580.48    567.93 o 
   3   0  14     1192.26     1170.49     42.54 o 
   4   0  14      128.89      129.18     18.48 o 
   5   0  14     1906.47     1915.76    145.15 o 
   6   0  14     2509.17     2553.74    231.26 o 
   7   0  14     5782.32     6130.25    109.20 o 
   8   0  14     3290.27     3425.73    218.17 o 
   9   0  14      983.55      920.93     45.73 o 
  10   0  14      173.38      146.45     28.75 o 
 -22   1  14      467.68      501.22     22.45 o 
 -21   1  14      218.81      175.84     21.00 o 
 -20   1  14        1.01        9.46      2.99 o 
 -19   1  14      153.19      140.97     17.17 o 
 -18   1  14      632.06      607.20     31.23 o 
 -17   1  14      915.39     1011.45     36.84 o 
 -16   1  14     1266.76     1331.08     58.17 o 
 -15   1  14      172.74      185.36     10.67 o 
 -14   1  14      981.43     1010.75     49.92 o 
 -13   1  14        0.34        6.02      2.75 o 
 -12   1  14     1065.04     1100.33     43.00 o 
 -11   1  14     1640.52     1771.73     52.31 o 
 -10   1  14      971.08     1095.25     48.98 o 
  -9   1  14     2736.45     2905.64     80.71 o 
  -8   1  14     2952.00     2731.84    189.00 o 
  -7   1  14      333.59      305.47     21.76 o 
  -6   1  14       82.07       62.32     10.87 o 
  -5   1  14      421.90      412.09     33.43 o 
  -4   1  14     1593.39     1537.31     47.37 o 
  -3   1  14     4803.62     4673.74    240.96 o 
  -2   1  14     4842.71     5053.67    136.03 o 
  -1   1  14     2952.42     3064.44    140.92 o 
   0   1  14      261.93      289.75     21.03 o 
   1   1  14       14.96       20.27      6.25 o 
   2   1  14     2029.06     2176.83     54.51 o 
   3   1  14     3039.25     3208.93    176.85 o 
   4   1  14     2080.36     2239.86    128.00 o 
   5   1  14     4098.79     4710.37    210.81 o 
   6   1  14     1737.73     1725.99     67.14 o 
   7   1  14        4.24        7.91      3.51 o 
   8   1  14      609.64      506.43     16.91 o 
   9   1  14      395.72      356.63     17.46 o 
  10   1  14     1363.42     1349.66     36.03 o 
 -20   2  14       53.43       35.29      7.31 o 
 -19   2  14       82.05       69.57     10.91 o 
 -18   2  14       49.15       40.79      9.27 o 
 -17   2  14       20.12       14.33      6.10 o 
 -16   2  14       26.28       24.23      6.20 o 
 -15   2  14        0.21        8.09      4.06 o 
 -14   2  14       46.00       38.30      7.94 o 
 -13   2  14      169.80      175.27     15.19 o 
 -12   2  14       51.10       51.39      7.52 o 
 -11   2  14      855.10      762.90     29.75 o 
 -10   2  14      345.08      337.48     21.96 o 
  -9   2  14      250.67      178.92     28.72 o 
  -8   2  14      603.85      566.89     81.13 o 
  -7   2  14        1.15        8.64      6.93 o 
  -6   2  14      666.79      659.78     26.80 o 
  -5   2  14      326.21      333.87     24.81 o 
  -4   2  14      102.42      141.60     14.14 o 
  -3   2  14      139.05      138.11     20.98 o 
  -2   2  14        1.13        6.11      3.33 o 
  -1   2  14      180.38      195.93     19.78 o 
   0   2  14      270.01      264.63     14.79 o 
   1   2  14      547.11      500.87     25.21 o 
   2   2  14      604.82      575.38     24.67 o 
   3   2  14       65.25       73.01      6.18 o 
   4   2  14       35.54       37.05      5.20 o 
   5   2  14       20.20       18.58      6.48 o 
   6   2  14       51.22       47.82      7.26 o 
   7   2  14       41.21       57.81     13.15 o 
   8   2  14      595.12      587.46     28.01 o 
 -16   3  14      193.79      143.74     31.58 o 
 -15   3  14        5.69       13.78      7.24 o 
 -14   3  14        1.28       24.88     21.07 o 
 -13   3  14        0.30       41.68     11.56 o 
 -12   3  14       96.87      106.96     17.77 o 
 -11   3  14      269.78      270.72     20.98 o 
 -10   3  14      206.51      165.37     15.53 o 
  -9   3  14      236.95      214.73     23.42 o 
  -8   3  14       53.45       34.32     16.55 o 
  -7   3  14       57.61       52.05     10.23 o 
  -6   3  14      146.75      169.73     47.27 o 
  -5   3  14       33.86       30.66     20.96 o 
  -4   3  14      574.17      522.41     25.80 o 
  -3   3  14      391.69      406.89     22.98 o 
  -2   3  14      424.10      406.28     26.21 o 
  -1   3  14       28.62       19.08      5.66 o 
   0   3  14       27.95       28.25      5.68 o 
   1   3  14      101.10       79.64      9.21 o 
   2   3  14      169.77      149.18     10.27 o 
   3   3  14      624.53      549.37     36.18 o 
   4   3  14      112.31       61.50     16.61 o 
 -21   1  15       16.49       19.20      3.80 o 
 -20   1  15      251.60      250.39     19.46 o 
 -19   1  15      450.90      471.27     48.89 o 
 -18   1  15      134.02      155.88     12.83 o 
 -17   1  15      383.92      341.21     24.09 o 
 -16   1  15      255.87      295.31     20.97 o 
 -15   1  15      124.09      100.72     11.28 o 
 -14   1  15       49.99       37.75      9.44 o 
 -13   1  15      636.98      701.43     19.97 o 
 -12   1  15     1721.26     1760.47     58.50 o 
 -11   1  15      811.77      742.92     88.46 o 
 -10   1  15     1259.24     1198.79     41.52 o 
  -9   1  15       24.63       30.00      7.14 o 
  -8   1  15      216.32      201.30     32.83 o 
  -7   1  15       17.94       36.61     14.89 o 
  -6   1  15      627.57      640.34     37.20 o 
  -5   1  15     1795.94     1775.80     60.45 o 
  -4   1  15      462.15      504.94     51.66 o 
  -3   1  15     1178.62     1130.36     65.84 o 
  -2   1  15      656.29      588.36     22.23 o 
  -1   1  15       12.21       14.78      3.93 o 
   0   1  15      616.17      575.26     23.85 o 
   1   1  15      568.86      589.96     42.42 o 
   2   1  15     1191.50     1175.31     60.54 o 
   3   1  15      880.97      896.93     46.19 o 
   4   1  15     1213.98     1180.46     52.32 o 
   5   1  15      519.19      513.65     27.43 o 
   6   1  15        0.09        8.71      3.57 o 
   7   1  15      558.46      502.44     32.23 o 
   8   1  15      358.64      359.56     17.26 o 
 -19   2  15      287.22      289.24     23.05 o 
 -18   2  15       33.04       18.97      6.97 o 
 -17   2  15      264.80      287.36     16.68 o 
 -16   2  15     1003.13     1059.54     37.00 o 
 -15   2  15     1065.15     1095.06     50.40 o 
 -14   2  15     1520.86     1526.26     67.53 o 
 -13   2  15      607.73      675.35     42.58 o 
 -12   2  15      245.26      225.41     31.83 o 
 -11   2  15        9.77       11.70      6.51 o 
 -10   2  15      624.58      692.51     39.71 o 
  -9   2  15     4140.88     4077.48    268.44 o 
  -8   2  15     1661.98     1659.90     95.20 o 
  -7   2  15     1710.70     1624.07     51.29 o 
  -6   2  15     1943.47     1835.53     57.68 o 
  -5   2  15       22.35       41.01     16.15 o 
  -4   2  15      124.78      104.82      9.51 o 
  -3   2  15      806.65      786.85     73.06 o 
  -2   2  15     1886.23     1871.39     78.91 o 
  -1   2  15     2586.91     2624.43     90.82 o 
   0   2  15     2764.02     2746.05    103.13 o 
   1   2  15     1571.41     1507.24     63.43 o 
   2   2  15      140.70       97.35      8.62 o 
   3   2  15       71.66       70.85     11.74 o 
   4   2  15      993.52     1018.55     39.57 o 
   5   2  15     2079.33     2076.15     61.30 o 
   6   2  15     1978.18     2024.08     49.66 o 
 -14   3  15      109.04       81.16     13.82 o 
 -13   3  15      465.72      438.74     38.99 o 
 -12   3  15      730.97      595.07     45.42 o 
 -11   3  15     1528.44     1399.21     84.59 o 
 -10   3  15      853.53      758.69     48.38 o 
  -9   3  15      445.34      345.15     42.66 o 
  -8   3  15      164.40      145.96     21.96 o 
  -7   3  15        4.57       18.05     16.13 o 
  -6   3  15     2607.80     2814.08    110.39 o 
  -5   3  15     1754.58     1747.67     70.29 o 
  -4   3  15     1133.15     1133.36     38.56 o 
  -3   3  15     1538.77     1683.29    119.70 o 
  -2   3  15      663.85      622.03     24.10 o 
  -1   3  15       23.41       21.00      5.80 o 
   0   3  15      164.49      154.48     33.62 o 
   1   3  15      666.36      672.41     27.44 o 
   2   3  15     1356.46     1361.83     59.05 o 
 -20   0  16        3.43        2.51      2.02 o 
 -19   0  16        3.83        3.70      2.94 o 
 -18   0  16      164.99      216.41     37.27 o 
 -17   0  16     2396.97     2375.80    119.42 o 
 -16   0  16      447.39      458.35     30.95 o 
 -15   0  16     1494.99     1482.81     79.75 o 
 -14   0  16      821.99      813.49     42.08 o 
 -13   0  16      149.97      165.26     18.54 o 
 -12   0  16      125.10      122.50     31.17 o 
 -11   0  16     1194.78     1205.36     76.35 o 
 -10   0  16     3316.77     3343.51    132.87 o 
  -9   0  16     3858.34     3730.93    176.61 o 
  -8   0  16     4804.97     4827.65    214.45 o 
  -7   0  16      671.63      793.95     42.24 o 
  -6   0  16      210.10      137.33     20.84 o 
  -5   0  16      362.24      385.02     31.24 o 
  -4   0  16     1744.14     1772.36     75.06 o 
  -3   0  16     5878.76     5327.25    324.42 o 
  -2   0  16     4899.19     4887.82    136.35 o 
  -1   0  16     1249.32     1209.57     71.57 o 
   0   0  16     1022.15     1049.09    150.36 o 
   1   0  16       16.03       14.78      6.26 o 
   2   0  16     1682.19     1646.40     89.62 o 
   3   0  16     1362.12     1345.33     97.43 o 
   4   0  16     3417.61     3312.60    121.17 o 
   5   0  16     2398.46     2362.57    200.59 o 
   6   0  16     1656.36     1593.91     84.04 o 
   7   0  16      254.50      176.05     44.32 o 
 -19   1  16      457.82      418.49     20.55 o 
 -18   1  16      472.21      449.86     23.30 o 
 -17   1  16       38.92       36.92      7.81 o 
 -16   1  16        0.07        4.40      4.09 o 
 -15   1  16       65.98       78.43     11.71 o 
 -14   1  16     1223.68     1307.92     83.86 o 
 -13   1  16      902.11      802.46     42.45 o 
 -12   1  16     1396.14     1403.84     72.07 o 
 -11   1  16     1095.28     1041.78     53.98 o 
 -10   1  16      294.80      306.72     17.51 o 
  -9   1  16       22.90       21.14      6.08 o 
  -8   1  16      299.42      301.64     31.10 o 
  -7   1  16     1985.72     1907.35    140.60 o 
  -6   1  16     2984.40     2934.52     86.64 o 
  -5   1  16     2746.59     2677.10    290.54 o 
  -4   1  16     1194.09     1200.81     38.05 o 
  -3   1  16       75.34       74.44      8.40 o 
  -2   1  16      115.07      120.39     10.69 o 
  -1   1  16      988.29      921.74     38.42 o 
   0   1  16     1343.06     1364.51     74.02 o 
   1   1  16     3587.78     3597.86    133.95 o 
   2   1  16     1543.89     1588.08     84.30 o 
   3   1  16      823.46      812.52     30.99 o 
   4   1  16       11.69       19.49      5.28 o 
   5   1  16      126.14      113.27     14.48 o 
   6   1  16      467.34      431.67     33.29 o 
 -17   2  16       44.73       31.16     11.70 o 
 -16   2  16       28.72       12.32      7.05 o 
 -15   2  16       77.11       53.05     11.19 o 
 -14   2  16      132.24       94.37     22.47 o 
 -13   2  16        2.99        6.62      4.55 o 
 -12   2  16       87.44       56.87     19.48 o 
 -11   2  16       23.85       35.81      8.96 o 
 -10   2  16        0.84        8.64      4.77 o 
  -9   2  16      342.61      314.61     71.65 o 
  -8   2  16      154.86      139.23     16.04 o 
  -7   2  16      209.21      181.43     33.23 o 
  -6   2  16       16.37       16.35      9.67 o 
  -5   2  16       96.51       83.82     14.66 o 
  -4   2  16      236.64      251.30     29.19 o 
  -3   2  16      291.88      255.96     17.09 o 
  -2   2  16      599.59      556.78     22.99 o 
  -1   2  16      219.28      199.91     18.17 o 
   0   2  16      169.67      190.90     18.74 o 
   1   2  16       18.49       14.26      3.53 o 
   2   2  16       55.54       29.89      7.89 o 
   3   2  16       41.98       25.80      7.05 o 
   4   2  16      113.66      108.72     15.55 o 
 -11   3  16       12.40       16.20      9.43 o 
 -10   3  16       17.01       20.70      7.23 o 
  -9   3  16      109.28       68.49     36.45 o 
  -8   3  16      191.50      137.13     55.79 o 
  -7   3  16      497.73      485.58     73.97 o 
  -6   3  16      260.44      273.56     20.33 o 
  -5   3  16      138.36      160.08     23.61 o 
  -4   3  16        7.36        9.47      4.32 o 
  -3   3  16       19.91       24.47      7.53 o 
  -2   3  16       25.30       22.91     13.58 o 
 -18   1  17        0.63        4.27      3.04 o 
 -17   1  17       40.15       29.84      9.19 o 
 -16   1  17       77.55       53.82     14.10 o 
 -15   1  17      371.00      366.13     32.18 o 
 -14   1  17      432.11      467.79     60.93 o 
 -13   1  17      681.27      656.58     35.51 o 
 -12   1  17      118.58      139.13     26.47 o 
 -11   1  17       92.35       72.78     16.45 o 
 -10   1  17       59.75       46.38      8.86 o 
  -9   1  17      401.12      374.42     33.38 o 
  -8   1  17      864.14      831.65     47.06 o 
  -7   1  17     1294.94     1301.31     71.70 o 
  -6   1  17     1050.40      998.79     55.22 o 
  -5   1  17      473.56      396.65     34.70 o 
  -4   1  17       11.52       10.87      5.19 o 
  -3   1  17      338.32      306.13     18.87 o 
  -2   1  17      437.57      426.87     36.90 o 
  -1   1  17     1333.86     1348.51     50.27 o 
   0   1  17     1409.78     1384.66     83.83 o 
   1   1  17      577.99      507.06     20.94 o 
   2   1  17      110.12       89.29     22.55 o 
   3   1  17        4.89        8.01      2.77 o 
 -15   2  17       57.02       15.18     10.76 o 
 -14   2  17        0.02        9.73      7.10 o 
 -13   2  17      328.21      306.85     49.15 o 
 -12   2  17      907.05     1043.55     47.57 o 
 -11   2  17     1525.62     1670.88    148.21 o 
 -10   2  17     1893.18     1943.16     78.90 o 
  -9   2  17      532.56      518.41     32.48 o 
  -8   2  17      300.76      252.54     40.74 o 
  -7   2  17       11.08       19.62      7.15 o 
  -6   2  17      747.99      639.30     52.89 o 
  -5   2  17     1455.71     1242.51    145.80 o 
  -4   2  17     2345.36     2436.12     68.37 o 
  -3   2  17     2649.50     2891.68     89.20 o 
  -2   2  17     1699.10     1668.69     49.76 o 
  -1   2  17       10.74       18.96      5.57 o 
   0   2  17       89.21       57.88      9.20 o 
   1   2  17      372.36      285.60     27.12 o 
 -17   0  18      171.57      189.11     42.90 o 
 -16   0  18      276.70      262.21     50.93 o 
 -15   0  18      114.19       87.17     17.84 o 
 -14   0  18      621.75      618.63     44.09 o 
 -13   0  18      640.74      636.12     42.28 o 
 -12   0  18     1113.52     1220.55     73.24 o 
 -11   0  18     2145.63     2407.86    169.42 o 
 -10   0  18      875.94      915.78     68.60 o 
  -9   0  18       84.31      114.19     21.82 o 
  -8   0  18       54.35       47.48     13.02 o 
  -7   0  18      961.87      847.19     63.99 o 
  -6   0  18     2771.87     2752.21    192.88 o 
  -5   0  18     2669.34     2681.58    188.23 o 
  -4   0  18     1868.17     1848.44     93.53 o 
  -3   0  18     1401.06     1246.27     79.75 o 
  -2   0  18        2.57       14.16      8.44 o 
  -1   0  18       62.29       44.51     16.41 o 
   0   0  18     1912.43     1835.68     79.57 o 
   1   0  18     2155.83     2084.26     71.92 o 
 -16   1  18      167.50       70.63     22.64 o 
 -15   1  18      623.81      618.46     49.38 o 
 -14   1  18      926.82      882.20     59.24 o 
 -13   1  18      228.11      236.67     24.28 o 
 -12   1  18        2.18       22.13     13.49 o 
 -11   1  18      169.66      122.11     29.91 o 
 -10   1  18      685.91      591.20     29.54 o 
  -9   1  18     1252.07     1208.09     55.85 o 
  -8   1  18     1902.03     1843.00     78.13 o 
  -7   1  18      624.88      618.94     32.52 o 
  -6   1  18      145.51      153.97     21.68 o 
  -5   1  18       13.06       16.04      7.75 o 
  -4   1  18      159.36      126.75     15.41 o 
  -3   1  18     2012.56     1927.58    106.14 o 
  -2   1  18     1195.03     1225.46     55.68 o 
  -1   1  18     1112.64     1052.04     38.45 o 
   0   1  18     1532.06     1544.62     90.11 o 
 -11   2  18      387.40      333.44     48.87 o 
 -10   2  18       14.35       19.90      9.82 o 
  -9   2  18       22.63       27.83      8.53 o 
  -8   2  18        0.30        9.01      5.53 o 
  -7   2  18       65.92       40.10     10.53 o 
  -6   2  18       98.36       48.67      7.61 o 
  -5   2  18      168.07       99.80     19.77 o 
  -4   2  18      217.17      271.72     44.69 o 
 -12   1  19      324.00      303.88     32.92 o 
 -11   1  19      467.86      415.19     34.53 o 
 -10   1  19      209.87      244.85     42.66 o 
  -9   1  19      187.79      206.27     48.59 o 
  -8   1  19      379.62      357.47     34.28 o 
  -7   1  19        5.66       13.88      4.95 o 
  -6   1  19       18.51       16.04     12.88 o 
  -5   1  19      404.85      341.19     16.59 o 
  -4   1  19      619.67      574.96     32.91 o 
                                                 
